# Supplementary material for: 2-[(5-Chloro­pyridin-2-yl­imino)­meth­yl]phenol
Source: IUCrdata. 2020 Jan 31;5(Pt 1):x200011. doi: 10.1107/S2414314620000115 (PMC9462149; doi:10.1107/S2414314620000115)
Supplement: Supplementary file 1 [file x-05-x200011-sup1.cif]

##############################################################################
#                                                                            #
# This CIF contains the data for a data article accepted for                 #
# publication in IUCrData. It conforms to the requirements of                #
# Notes for Authors for IUCrData, and has been                               #
# peer reviewed under the auspices of IUCrData.                              #
#                                                                            #
# Full details of the Crystallographic Information File format               #
# are given in the paper "The Crystallographic Information File (CIF):       #
# a New Standard Archive File for Crystallography" by S. R. Hall, F. H.      #
# Allen and I. D. Brown [Acta Cryst. (1991), A47, 655-685].                  #
#                                                                            #
# The current version of the core CIF dictionary is obtainable from          #
# ftp://ftp.iucr.org/pub/cif_core.dic.                                       #
#                                                                            #
# Software is freely available for graphical display of the structure(s)     #
# in this CIF. For information consult the CIF software page                 #
# http://www.iucr.org/resources/cif/software.                                #
#                                                                            #
# This file may be used for bona fide research purposes within the           #
# scientific community so long as proper attribution is given to the data    # 
# article from which it was obtained.                                        #
#                                                                            #
##############################################################################
data_global
_audit_creation_method     'PLATON <TABLE ACC> option'
_journal_date_recd_electronic     2019-12-03
_journal_date_accepted     2020-01-06
_journal_name_full     'IUCrData'
_journal_year     2020
_journal_volume     5
_journal_issue      1
_journal_page_first     0
_journal_page_last     0
_journal_paper_category     HO
_journal_paper_doi     10.1107/S2414314620000115
_journal_coeditor_code     HB4333
_publ_contact_author_name
;
Velusamy Sethuraman
;
_publ_contact_author_address
;
Periyar Maniammai Institute of Science & Technology
Thanjavur 613 403,
Tamil Nadu, India
;
_publ_contact_author_email     lvsethu13@gmail.com
_publ_contact_author_fax     '04362 264600'
_publ_contact_author_phone     '04362 264660'
_publ_section_title
;
2-[(5-Chloropyridin-2-ylimino)methyl]phenol
;
_publ_section_title_footnote     .
loop_
    _publ_author_name
    _publ_author_address
    'Krishnasamy Mamallan'
;
Department of Chemistry
Periyar Maniammai Institute of Science & Technology
Thanjavur 613 403
Tamil Nadu
India
;
    'Sundaramoorthy Gomathi'
;
Department of Chemistry
Periyar Maniammai Institute of Science & Technology
Thanjavur 613 403
Tamil Nadu
India
;
    'Krishnan Soundararajan'
;
Department of Chemistry
Periyar Maniammai Institute of Science & Technology
Thanjavur 613 403
Tamil Nadu
India
;
    'Velusamy Sethuraman'
;
Department of Chemistry
Periyar Maniammai Institute of Science & Technology
Thanjavur 613 403
Tamil Nadu
India
;
_publ_section_synopsis
;
In the crystal, C---H...O and C---H...N hydrogen bonds connect the molecules
into [001] chains.
;
data_I
_database_code_depnum_ccdc_archive 'CCDC 1975774'
_chemical_name_systematic
;
2-[(5-Chloropyridin-2-ylimino)methyl]phenol
;
_chemical_name_common     ?
_chemical_formula_moiety     'C12 H9 Cl N2 O'
_chemical_formula_sum     'C12 H9 Cl N2 O'
_chemical_formula_structural     ?
_chemical_formula_iupac     'C12 H9 Cl N2 O'
_chemical_formula_weight     232.66
_chemical_melting_point     ?
_chemical_compound_source     'see text'
_symmetry_cell_setting     monoclinic
_symmetry_space_group_name_H-M     'P 21/n'
_symmetry_space_group_name_Hall     '-P 2yn'
loop_
    _symmetry_equiv_pos_site_id
    _symmetry_equiv_pos_as_xyz
    1 x,y,z
    2 1/2-x,1/2+y,1/2-z
    3 -x,-y,-z
    4 1/2+x,1/2-y,1/2+z
_cell_length_a     14.753(12)
_cell_length_b     4.639(3)
_cell_length_c     16.379(16)
_cell_angle_alpha     90
_cell_angle_beta     105.35(4)
_cell_angle_gamma     90
_cell_volume     1081.0(16)
_cell_formula_units_Z     4
_cell_measurement_reflns_used     3033
_cell_measurement_theta_min     2.9
_cell_measurement_theta_max     29.6
_cell_measurement_temperature     294
_cell_special_details
;
;
_exptl_crystal_description     'block'
_exptl_crystal_colour     'Colourless'
_exptl_crystal_size_max     0.14
_exptl_crystal_size_mid     0.12
_exptl_crystal_size_min     0.09
_exptl_crystal_size_rad     ?
_exptl_crystal_density_diffrn     1.430
_exptl_crystal_density_meas     ?
_exptl_crystal_density_method     'Not Measured'
_exptl_crystal_F_000     480
_exptl_absorpt_coefficient_mu     0.331
_exptl_absorpt_correction_type     multi-scan
_exptl_absorpt_process_details
;
(SADABS; Bruker, 2004)
;
_exptl_absorpt_correction_T_min     0.955
_exptl_absorpt_correction_T_max     0.971
_exptl_special_details
;
;
_diffrn_ambient_temperature     294
_diffrn_radiation_type     'MoK\a'
_diffrn_radiation_wavelength     0.71076
_diffrn_radiation_source     'fine-focus sealed tube'
_diffrn_radiation_monochromator     'graphite'
_diffrn_measurement_device_type     'Bruker Kappa APEXII CCD'
_diffrn_measurement_method     '\w and \f scan'
_diffrn_detector_area_resol_mean     ?
_diffrn_reflns_number     22920
_diffrn_reflns_av_R_equivalents     0.0598
_diffrn_reflns_av_sigmaI/netI     0.0408
_diffrn_reflns_theta_min     2.86
_diffrn_reflns_theta_max     29.60
_diffrn_reflns_theta_full     25.00
_diffrn_measured_fraction_theta_max     0.995
_diffrn_measured_fraction_theta_full     0.996
_diffrn_reflns_limit_h_min     -20
_diffrn_reflns_limit_h_max     20
_diffrn_reflns_limit_k_min     -6
_diffrn_reflns_limit_k_max     6
_diffrn_reflns_limit_l_min     -22
_diffrn_reflns_limit_l_max     22
_diffrn_reflns_reduction_process
;
;
_diffrn_standards_number     0
_diffrn_standards_interval_count     .
_diffrn_standards_interval_time     .
_diffrn_standards_decay_%     ?
loop_
    _diffrn_standard_refln_index_h
    _diffrn_standard_refln_index_k
    _diffrn_standard_refln_index_l
    ? ? ?
_diffrn_radiation_probe     x-ray
_refine_special_details
;
 Refinement on F^2^ for ALL reflections except those
 flagged by the user for potential systematic errors.
 Weighted R-factors wR and all goodnesses of fit S
 are based on F^2^, conventional R-factors R are based
 on F, with F set to zero for negative F^2^. The
 observed criterion of F^2^ > 2sigma(F^2^) is used only
 for calculating -R-factor-obs etc. and is not
 relevant to the choice of reflections for refinement.
 R-factors based on F^2^ are statistically about twice
 as large as those based on F, and R-factors based on
 ALL data will be even larger.
;
_reflns_number_total     3033
_reflns_number_gt     1878
_reflns_threshold_expression     I>2\s(I)
_refine_ls_structure_factor_coef     Fsqd
_refine_ls_matrix_type     full
_refine_ls_R_factor_all     0.1183
_refine_ls_R_factor_gt     0.0708
_refine_ls_wR_factor_gt     0.1824
_refine_ls_wR_factor_ref     0.2188
_refine_ls_goodness_of_fit_ref     1.115
_refine_ls_restrained_S_all     1.115
_refine_ls_number_reflns     3033
_refine_ls_number_parameters     154
_refine_ls_number_restraints     0
_refine_ls_number_constraints     ?
_refine_ls_hydrogen_treatment     mixed
_refine_ls_weighting_scheme     calc
_refine_ls_weighting_details
         'calc w=1/[\s^2^(Fo^2^)+(0.0991P)^2^+0.6777P] where P=(Fo^2^+2Fc^2^)/3'
_atom_sites_solution_hydrogens     geom
_atom_sites_solution_primary     direct
_atom_sites_solution_secondary     difmap
_refine_ls_shift/su_max     0.000
_refine_ls_shift/su_mean     0.000
_refine_diff_density_max     0.360
_refine_diff_density_min     -0.376
_refine_ls_extinction_method     'shelxl'
_refine_ls_extinction_coef     0.096(14)
_refine_ls_extinction_expression
                                  'FC^*^=KFC[1+0.001XFC^2^\L^3^/SIN(2\Q)]^-1/4^'
_refine_ls_abs_structure_details     ?
_refine_ls_abs_structure_Flack     .
loop_
    _atom_type_symbol
    _atom_type_description
    _atom_type_scat_dispersion_real
    _atom_type_scat_dispersion_imag
    _atom_type_scat_source
    O O 0.0106 0.0060 'International Tables Vol C Tables 4.2.6.8 and 6.1.1.4'
    N N 0.0061 0.0033 'International Tables Vol C Tables 4.2.6.8 and 6.1.1.4'
    Cl Cl 0.1484 0.1585 'International Tables Vol C Tables 4.2.6.8 and 6.1.1.4'
    H H 0.0000 0.0000 'International Tables Vol C Tables 4.2.6.8 and 6.1.1.4'
    C C 0.0033 0.0016 'International Tables Vol C Tables 4.2.6.8 and 6.1.1.4'
_computing_data_collection
;
APEX2 (Bruker, 2004)
;
_computing_cell_refinement
;
SAINT (Bruker, 2004)
;
_computing_data_reduction
;
SAINT (Bruker, 2004)
;
_computing_structure_solution
;
SHELXS97 (Sheldrick, 2008)
;
_computing_structure_refinement
;
SHELXL97 (Sheldrick, 2008)
;
_computing_molecular_graphics
;
PLATON (Spek, 2020), Mercury (Macrae <i>et al.</i>, 2008) and
<i>POV-Ray</i> (Cason, 2004)
;
_computing_publication_material
;
PLATON (Spek, 2020) and publCIF (Westrip, 2010)
;
loop_
    _atom_site_type_symbol
    _atom_site_label
    _atom_site_fract_x
    _atom_site_fract_y
    _atom_site_fract_z
    _atom_site_U_iso_or_equiv
    _atom_site_thermal_displace_type
    _atom_site_calc_flag
    _atom_site_refinement_flags
    _atom_site_occupancy
    Cl Cl1 0.66137(5) 0.10505(17) 0.21103(5) 0.0569(3) Uani . . 1.000
    O O1 0.22420(18) 1.2528(6) 0.17721(15) 0.0632(9) Uani . . 1.000
    N N1 0.46749(16) 0.6578(5) 0.09207(14) 0.0458(7) Uani . . 1.000
    N N2 0.35223(15) 0.9377(5) 0.13429(14) 0.0407(7) Uani . . 1.000
    C C2 0.42598(17) 0.7322(5) 0.15259(16) 0.0372(8) Uani . . 1.000
    C C3 0.4511(2) 0.6134(6) 0.23285(18) 0.0455(9) Uani . . 1.000
    C C4 0.5240(2) 0.4173(6) 0.25253(18) 0.0478(9) Uani . . 1.000
    C C5 0.56824(18) 0.3459(6) 0.19071(17) 0.0405(8) Uani . . 1.000
    C C6 0.5382(2) 0.4667(7) 0.11164(18) 0.0463(9) Uani . . 1.000
    C C7 0.25370(18) 1.2702(6) 0.03971(17) 0.0417(8) Uani . . 1.000
    C C8 0.2054(2) 1.3599(6) 0.0985(2) 0.0476(9) Uani . . 1.000
    C C9 0.1342(2) 1.5664(7) 0.0744(3) 0.0614(13) Uani . . 1.000
    C C10 0.1122(2) 1.6815(8) -0.0058(3) 0.0657(13) Uani . . 1.000
    C C11 0.1594(2) 1.5959(7) -0.0644(2) 0.0625(11) Uani . . 1.000
    C C12 0.2300(2) 1.3929(6) -0.04133(19) 0.0505(9) Uani . . 1.000
    C C13 0.32852(19) 1.0574(6) 0.06114(18) 0.0413(8) Uani . . 1.000
    H H3 0.41950 0.66460 0.27280 0.0550 Uiso calc R 1.000
    H H4 0.54300 0.33510 0.30610 0.0570 Uiso calc R 1.000
    H H6 0.56780 0.41440 0.07030 0.0560 Uiso calc R 1.000
    H H8 0.266(3) 1.111(10) 0.186(3) 0.091(15) Uiso . . 1.000
    H H9 0.10170 1.62620 0.11280 0.0740 Uiso calc R 1.000
    H H10 0.06480 1.81910 -0.02100 0.0790 Uiso calc R 1.000
    H H11 0.14380 1.67410 -0.11860 0.0750 Uiso calc R 1.000
    H H12 0.26230 1.33660 -0.08030 0.0610 Uiso calc R 1.000
    H H13 0.358(2) 1.009(7) 0.015(2) 0.047(8) Uiso . . 1.000
loop_
    _atom_site_aniso_label
    _atom_site_aniso_U_11
    _atom_site_aniso_U_22
    _atom_site_aniso_U_33
    _atom_site_aniso_U_12
    _atom_site_aniso_U_13
    _atom_site_aniso_U_23
    Cl1 0.0455(5) 0.0518(5) 0.0695(6) 0.0066(3) 0.0084(3) 0.0004(3)
    O1 0.0711(15) 0.0624(15) 0.0660(15) 0.0137(12) 0.0356(12) 0.0063(12)
    N1 0.0448(12) 0.0539(14) 0.0402(12) 0.0083(11) 0.0138(10) -0.0007(10)
    N2 0.0410(12) 0.0376(11) 0.0460(13) -0.0020(9) 0.0158(10) -0.0057(9)
    C2 0.0376(13) 0.0363(13) 0.0387(13) -0.0046(10) 0.0118(10) -0.0065(10)
    C3 0.0542(16) 0.0452(15) 0.0414(14) -0.0010(12) 0.0202(12) -0.0029(12)
    C4 0.0560(16) 0.0466(15) 0.0396(14) -0.0020(13) 0.0107(12) 0.0037(12)
    C5 0.0360(12) 0.0377(13) 0.0451(15) -0.0032(10) 0.0060(11) -0.0027(11)
    C6 0.0453(15) 0.0528(16) 0.0426(15) 0.0070(12) 0.0147(12) -0.0052(12)
    C7 0.0391(13) 0.0357(13) 0.0499(15) -0.0057(11) 0.0110(11) -0.0058(11)
    C8 0.0404(14) 0.0424(15) 0.0636(18) -0.0047(11) 0.0200(13) -0.0048(13)
    C9 0.0480(16) 0.0505(17) 0.092(3) 0.0043(14) 0.0296(16) -0.0033(17)
    C10 0.0445(16) 0.0496(17) 0.097(3) 0.0057(14) 0.0080(17) 0.0017(18)
    C11 0.0592(19) 0.0510(17) 0.066(2) 0.0043(15) -0.0034(16) 0.0012(15)
    C12 0.0520(16) 0.0459(15) 0.0513(16) 0.0032(13) 0.0095(13) -0.0043(13)
    C13 0.0405(13) 0.0388(13) 0.0453(15) -0.0025(11) 0.0125(11) -0.0055(11)
_geom_special_details
;
 Bond distances, angles etc. have been calculated using the
 rounded fractional coordinates. All su's are estimated
 from the variances of the (full) variance-covariance matrix.
 The cell esds are taken into account in the estimation of
 distances, angles and torsion angles
;
loop_
    _geom_bond_atom_site_label_1
    _geom_bond_atom_site_label_2
    _geom_bond_site_symmetry_1
    _geom_bond_site_symmetry_2
    _geom_bond_distance
    _geom_bond_publ_flag
    Cl1 C5 . . 1.733(3) n
    O1 C8 . . 1.340(4) n
    O1 H8 . . 0.89(5) no
    N1 C6 . . 1.342(4) n
    N1 C2 . . 1.341(4) n
    N2 C13 . . 1.282(4) n
    N2 C2 . . 1.418(4) n
    C2 C3 . . 1.383(4) no
    C3 C4 . . 1.380(4) no
    C4 C5 . . 1.382(4) no
    C5 C6 . . 1.373(4) no
    C7 C12 . . 1.401(4) no
    C7 C13 . . 1.453(4) no
    C7 C8 . . 1.404(4) no
    C8 C9 . . 1.399(5) no
    C9 C10 . . 1.375(7) no
    C10 C11 . . 1.385(5) no
    C11 C12 . . 1.381(5) no
    C3 H3 . . 0.9300 no
    C4 H4 . . 0.9300 no
    C6 H6 . . 0.9300 no
    C9 H9 . . 0.9300 no
    C10 H10 . . 0.9300 no
    C11 H11 . . 0.9300 no
    C12 H12 . . 0.9300 no
    C13 H13 . . 0.99(3) no
loop_
    _geom_contact_atom_site_label_1
    _geom_contact_atom_site_label_2
    _geom_contact_distance
    _geom_contact_site_symmetry_1
    _geom_contact_site_symmetry_2
    _geom_contact_publ_flag
    Cl1 C6 3.627(5) . 1_545 no
    Cl1 Cl1 3.476(4) . 2_655 no
    Cl1 H11 3.1500 . 4_565 no
    O1 N2 2.627(4) . . no
    O1 C3 3.361(5) . 2_555 no
    O1 H3 2.5000 . 2_555 no
    O1 H8 2.76(5) . 2_555 no
    N1 C13 3.416(5) . 1_545 no
    N1 C6 3.365(5) . 3_665 no
    N2 O1 2.627(4) . . no
    N2 C8 3.398(5) . 1_545 no
    N1 H6 2.5900 . 3_665 no
    N1 H13 2.40(3) . . no
    N2 H8 1.89(5) . . no
    C2 C5 3.494(5) . 1_565 no
    C2 C7 3.462(5) . 1_545 no
    C2 C8 3.582(5) . 1_545 no
    C3 O1 3.361(5) . 2_545 no
    C5 C2 3.494(5) . 1_545 no
    C6 C13 3.536(5) . 1_545 no
    C6 Cl1 3.627(5) . 1_565 no
    C6 N1 3.365(5) . 3_665 no
    C6 C6 3.544(5) . 3_665 no
    C7 C2 3.462(5) . 1_565 no
    C7 C10 3.398(6) . 1_545 no
    C8 N2 3.398(5) . 1_565 no
    C8 C2 3.582(5) . 1_565 no
    C10 C13 3.546(6) . 1_565 no
    C10 C7 3.398(6) . 1_565 no
    C11 C13 3.510(5) . 1_565 no
    C13 N1 3.416(5) . 1_565 no
    C13 C6 3.536(5) . 1_565 no
    C13 C10 3.546(6) . 1_545 no
    C13 C11 3.510(5) . 1_545 no
    C4 H11 3.0300 . 4_575 no
    C6 H6 3.0300 . 3_665 no
    C11 H4 3.0800 . 4_464 no
    C13 H8 2.47(5) . . no
    H3 O1 2.5000 . 2_545 no
    H4 C11 3.0800 . 4_565 no
    H6 N1 2.5900 . 3_665 no
    H6 C6 3.0300 . 3_665 no
    H8 N2 1.89(5) . . no
    H8 C13 2.47(5) . . no
    H8 O1 2.76(5) . 2_545 no
    H11 Cl1 3.1500 . 4_464 no
    H11 C4 3.0300 . 4_474 no
    H12 H13 2.3600 . . no
    H13 N1 2.40(3) . . no
    H13 H12 2.3600 . . no
loop_
    _geom_angle_atom_site_label_1
    _geom_angle_atom_site_label_2
    _geom_angle_atom_site_label_3
    _geom_angle_site_symmetry_1
    _geom_angle_site_symmetry_2
    _geom_angle_site_symmetry_3
    _geom_angle
    _geom_angle_publ_flag
    C8 O1 H8 . . . 113(3) no
    C2 N1 C6 . . . 118.2(2) n
    C2 N2 C13 . . . 119.5(2) n
    N1 C2 N2 . . . 119.5(2) n
    N1 C2 C3 . . . 122.7(2) n
    N2 C2 C3 . . . 117.8(2) n
    C2 C3 C4 . . . 118.8(3) no
    C3 C4 C5 . . . 118.5(3) no
    Cl1 C5 C6 . . . 119.1(2) n
    C4 C5 C6 . . . 119.8(3) no
    Cl1 C5 C4 . . . 121.2(2) n
    N1 C6 C5 . . . 122.1(3) n
    C8 C7 C12 . . . 119.0(3) no
    C12 C7 C13 . . . 119.2(3) no
    C8 C7 C13 . . . 121.8(3) no
    O1 C8 C7 . . . 122.4(3) n
    C7 C8 C9 . . . 119.3(3) no
    O1 C8 C9 . . . 118.3(3) n
    C8 C9 C10 . . . 120.4(3) no
    C9 C10 C11 . . . 121.1(3) no
    C10 C11 C12 . . . 119.2(3) no
    C7 C12 C11 . . . 121.2(3) no
    N2 C13 C7 . . . 121.5(3) n
    C2 C3 H3 . . . 121.00 no
    C4 C3 H3 . . . 121.00 no
    C3 C4 H4 . . . 121.00 no
    C5 C4 H4 . . . 121.00 no
    N1 C6 H6 . . . 119.00 no
    C5 C6 H6 . . . 119.00 no
    C8 C9 H9 . . . 120.00 no
    C10 C9 H9 . . . 120.00 no
    C9 C10 H10 . . . 120.00 no
    C11 C10 H10 . . . 119.00 no
    C10 C11 H11 . . . 120.00 no
    C12 C11 H11 . . . 120.00 no
    C7 C12 H12 . . . 119.00 no
    C11 C12 H12 . . . 119.00 no
    N2 C13 H13 . . . 123.2(19) no
    C7 C13 H13 . . . 115.3(19) no
loop_
    _geom_torsion_atom_site_label_1
    _geom_torsion_atom_site_label_2
    _geom_torsion_atom_site_label_3
    _geom_torsion_atom_site_label_4
    _geom_torsion_site_symmetry_1
    _geom_torsion_site_symmetry_2
    _geom_torsion_site_symmetry_3
    _geom_torsion_site_symmetry_4
    _geom_torsion
    _geom_torsion_publ_flag
    C6 N1 C2 N2 . . . . 178.8(2) no
    C6 N1 C2 C3 . . . . -2.1(4) no
    C2 N1 C6 C5 . . . . 0.4(4) no
    C13 N2 C2 N1 . . . . -2.5(4) no
    C13 N2 C2 C3 . . . . 178.4(3) no
    C2 N2 C13 C7 . . . . -179.7(2) no
    N1 C2 C3 C4 . . . . 2.2(4) no
    N2 C2 C3 C4 . . . . -178.7(3) no
    C2 C3 C4 C5 . . . . -0.6(4) no
    C3 C4 C5 Cl1 . . . . 179.1(2) no
    C3 C4 C5 C6 . . . . -1.0(4) no
    Cl1 C5 C6 N1 . . . . -179.0(2) no
    C4 C5 C6 N1 . . . . 1.1(5) no
    C12 C7 C8 O1 . . . . -179.9(3) no
    C12 C7 C8 C9 . . . . 0.8(4) no
    C13 C7 C8 O1 . . . . -0.9(4) no
    C13 C7 C8 C9 . . . . 179.8(3) no
    C8 C7 C12 C11 . . . . -1.0(4) no
    C13 C7 C12 C11 . . . . -180.0(3) no
    C8 C7 C13 N2 . . . . 1.5(4) no
    C12 C7 C13 N2 . . . . -179.5(3) no
    O1 C8 C9 C10 . . . . -179.7(3) no
    C7 C8 C9 C10 . . . . -0.4(5) no
    C8 C9 C10 C11 . . . . 0.2(5) no
    C9 C10 C11 C12 . . . . -0.4(5) no
    C10 C11 C12 C7 . . . . 0.8(5) no
loop_
    _geom_hbond_atom_site_label_D
    _geom_hbond_atom_site_label_H
    _geom_hbond_atom_site_label_A
    _geom_hbond_site_symmetry_A
    _geom_hbond_distance_DH
    _geom_hbond_distance_HA
    _geom_hbond_distance_DA
    _geom_hbond_angle_DHA
    _geom_hbond_publ_flag
    O1 H8 N2 . 0.89(5) 1.89(5) 2.627(4) 140(4) yes
    C3 H3 O1 2_545 0.93 2.50 3.361(5) 154 yes
    C6 H6 N1 3_665 0.93 2.59 3.365(5) 141 yes
