# Supplementary material for: 2-[(5-Chloro­pyridin-2-yl­imino)­meth­yl]phenol
Source: IUCrdata. 2020 Jan 31;5(Pt 1):x200011. doi: 10.1107/S2414314620000115 (PMC9462149; doi:10.1107/S2414314620000115)
Supplement: Supplementary file 2 [file x-05-x200011-Isup2.hkl]

#
# h,k,l, Fc-squared, Fo-squared, sigma(Fo-squared) and status flag
#
data_I
_shelx_title ' ACP1_a.res in P2(1)/n'
_shelx_refln_list_code          4
_shelx_F_calc_maximum       87.91
_exptl_crystal_F_000       480.00
_reflns_d_resolution_high  0.7194
 
loop_
 _symmetry_equiv_pos_as_xyz
 'x, y, z'
 '-x+1/2, y+1/2, -z+1/2'
 '-x, -y, -z'
 'x-1/2, -y-1/2, z-1/2'
 
_cell_length_a    14.7530
_cell_length_b     4.6385
_cell_length_c    16.3793
_cell_angle_alpha  90.000
_cell_angle_beta  105.347
_cell_angle_gamma  90.000
 
_shelx_F_squared_multiplier     1.000
 
loop_
 _refln_index_h
 _refln_index_k
 _refln_index_l
 _refln_F_squared_calc
 _refln_F_squared_meas
 _refln_F_squared_sigma
 _refln_observed_status
   2   0   0     1150.91       -0.41      1.02 o
   4   0   0       68.21       68.82      2.15 o
   6   0   0      681.45      722.26      6.85 o
   8   0   0       70.33       77.55      2.70 o
  10   0   0     2232.68     2492.80     23.34 o
  12   0   0      120.13      120.48      5.08 o
  14   0   0        0.27       -1.49      1.80 o
  16   0   0      121.63      140.74     10.56 o
  18   0   0        9.75        0.36      6.87 o
   1   1   0        7.37        5.45      0.74 o
   2   1   0     3412.58     3702.70     20.71 o
   4   1   0      119.92      130.19      1.98 o
   5   1   0      124.00      120.33      1.67 o
   6   1   0     3664.34     4123.17     23.37 o
   7   1   0     1844.76     2022.10     12.57 o
   8   1   0      100.13      103.04      2.48 o
   9   1   0       82.60       80.28      2.36 o
  10   1   0       10.52        6.33      0.93 o
  11   1   0       10.39        7.13      1.03 o
  12   1   0      164.67      164.45      3.71 o
  13   1   0      402.39      445.39      5.06 o
  14   1   0       76.25       87.44      3.71 o
  15   1   0       31.47       26.75      4.04 o
  16   1   0       11.61        6.75      3.55 o
  17   1   0        0.13        0.70      4.83 o
  18   1   0        3.81        0.90      6.05 o
  19   1   0       26.27        8.80      5.75 o
   0   2   0        0.10        0.55      1.22 o
   1   2   0      430.84      414.96      3.02 o
   2   2   0      127.05      131.57      1.90 o
   3   2   0     3589.80     3928.62     20.79 o
   4   2   0      870.39      978.39      6.23 o
   5   2   0     1447.94     1436.04     10.32 o
   6   2   0     2122.18     2182.50     19.40 o
   7   2   0       46.95       51.42      2.48 o
   8   2   0        2.16        2.38      1.03 o
   9   2   0        6.05        6.64      1.27 o
  10   2   0      145.99      145.39      3.38 o
  11   2   0      219.90      244.15      4.10 o
  12   2   0        1.90        1.13      1.93 o
  13   2   0       11.00        9.64      2.13 o
  14   2   0        0.57        1.48      1.85 o
  15   2   0       54.40       32.55      5.05 o
  16   2   0       37.99       30.53      6.54 o
  17   2   0       27.35       26.79      8.82 o
  18   2   0        1.60       -0.32      3.93 o
   1   3   0       70.64       69.78      2.16 o
   2   3   0      283.13      259.62      2.96 o
   3   3   0      306.65      325.09      3.42 o
   4   3   0        6.62        4.33      0.97 o
   5   3   0       54.72       53.98      2.20 o
   6   3   0       42.63       40.75      2.06 o
   7   3   0        8.18        9.45      1.58 o
   8   3   0      412.01      438.93      5.00 o
   9   3   0       55.61       66.90      3.17 o
  10   3   0       13.76        7.29      1.50 o
  11   3   0        7.54        7.90      2.81 o
  12   3   0        8.92        5.58      1.96 o
  13   3   0        4.29        2.94      1.94 o
  14   3   0       28.65       19.96      5.18 o
  15   3   0       23.59       24.49      3.59 o
  16   3   0       10.29       11.49      7.98 o
  17   3   0        0.35       -0.04      6.22 o
   0   4   0      433.29      462.92      6.36 o
   1   4   0        8.67        7.24      1.47 o
   2   4   0        0.02       -0.97      1.34 o
   3   4   0       70.27       71.96      2.89 o
   4   4   0       54.95       59.17      3.02 o
   5   4   0       31.40       33.44      2.89 o
   6   4   0      255.99      267.16      4.02 o
   7   4   0        5.96       -0.13      1.18 o
   8   4   0       60.79       67.60      4.10 o
   9   4   0        2.21       -1.12      1.97 o
  10   4   0       22.88       20.72      5.12 o
  11   4   0       19.70       22.07      6.24 o
  12   4   0        0.81        4.50      2.56 o
  13   4   0        5.71       -2.21      3.43 o
  14   4   0        0.00       -2.03      6.69 o
  15   4   0       13.14       21.66      9.71 o
   1   5   0       32.73       26.77      2.61 o
   2   5   0        7.23        7.23      1.71 o
   3   5   0      203.27      230.45      4.52 o
   4   5   0       12.47       10.08      2.60 o
   5   5   0       20.79       34.33      5.57 o
   6   5   0       16.74        9.51      2.45 o
   7   5   0       14.74        9.44      3.10 o
   8   5   0        1.09        0.63      2.87 o
   9   5   0       47.97       32.06      3.17 o
  10   5   0        5.94        5.51      3.70 o
  11   5   0        0.01       -2.12      3.38 o
  12   5   0        0.09       10.08      9.96 o
   0   6   0       78.06       99.98      9.13 o
   1   6   0       17.92       13.38      2.35 o
   2   6   0       22.58       16.16      2.96 o
   3   6   0        0.02       -1.78      2.47 o
   4   6   0        2.45       -0.45      3.69 o
   5   6   0       14.47        8.10      4.45 o
   6   6   0       14.35       16.10      5.57 o
   7   6   0        7.59        4.53      5.91 o
 -19   0   1        6.13       -2.46      7.53 o
 -17   0   1       69.27       60.56     14.40 o
 -15   0   1        7.02        3.98      2.22 o
 -13   0   1      345.90      392.14      6.84 o
 -11   0   1      143.38      143.48      3.96 o
  -9   0   1     1108.13     1173.15     11.10 o
  -7   0   1     1837.34     1856.65     16.98 o
  -5   0   1     1086.08      997.26      9.48 o
   3   0   1      565.21      593.53      5.99 o
   5   0   1     2123.13     2045.29     18.41 o
   7   0   1      439.55      448.61      5.09 o
   9   0   1     1855.73     1959.72     21.60 o
  11   0   1      382.21      386.45      5.95 o
  13   0   1      113.92      136.39      6.87 o
  15   0   1       81.96       97.99      6.23 o
  17   0   1       22.59       12.43      5.32 o
  19   0   1       35.75       59.22     23.65 o
 -19   1   1        0.01       -1.16      9.71 o
 -18   1   1        0.60       -3.54      3.54 o
 -17   1   1       14.78       30.62      6.46 o
 -16   1   1       64.89       64.58      6.18 o
 -15   1   1       54.81       41.36      3.29 o
 -14   1   1       80.47       90.58      3.44 o
 -13   1   1       31.11       26.08      2.05 o
 -12   1   1       69.97       66.73      2.78 o
 -11   1   1       75.24       75.19      2.59 o
 -10   1   1      224.04      232.87      4.32 o
  -9   1   1      437.06      455.65      4.30 o
  -8   1   1       28.82       17.16      1.54 o
  -7   1   1       90.09       70.69      1.80 o
  -6   1   1      290.80      277.10      3.01 o
  -5   1   1      548.90      545.10      4.31 o
  -4   1   1     2004.73     1982.06     14.54 o
  -2   1   1       41.27       45.27      1.71 o
  -1   1   1       66.34       58.58      1.05 o
   0   1   1     2830.53     3071.49     21.51 o
   1   1   1      114.42      111.42      1.53 o
   2   1   1      391.04      343.66      2.72 o
   3   1   1     5357.16     6196.28     42.11 o
   4   1   1        0.26        1.07      0.60 o
   5   1   1      709.85      728.67      4.91 o
   6   1   1      752.38      795.06      5.41 o
   7   1   1     1662.16     1842.70     12.25 o
   8   1   1      315.64      302.31      3.13 o
   9   1   1      171.98      161.73      2.68 o
  10   1   1      161.89      176.74      2.85 o
  11   1   1       60.22       65.32      2.54 o
  12   1   1      276.68      306.83      4.23 o
  13   1   1       17.60       12.27      2.51 o
  14   1   1       44.45       29.49      3.74 o
  15   1   1        7.30        4.63      2.16 o
  16   1   1       34.85       17.71      2.56 o
  17   1   1        0.98        0.77      4.09 o
  18   1   1       24.23       14.12      6.77 o
  19   1   1        8.53       20.17     16.64 o
 -19   2   1       11.48        6.87     12.94 o
 -18   2   1       48.99       51.70     10.96 o
 -17   2   1        2.18       -1.24      3.40 o
 -16   2   1       31.11       22.91      4.84 o
 -15   2   1        0.06       -1.47      1.96 o
 -14   2   1       46.30       40.24      5.74 o
 -13   2   1        0.51        1.14      1.69 o
 -12   2   1      134.71      154.14      3.62 o
 -11   2   1        0.39        0.43      1.26 o
 -10   2   1      103.24      105.34      3.18 o
  -9   2   1        1.32        0.95      1.06 o
  -8   2   1      278.72      277.50      3.25 o
  -7   2   1       49.73       58.94      2.22 o
  -6   2   1     3394.18     3685.80     30.52 o
  -5   2   1      862.88      918.34      6.22 o
  -4   2   1        8.14        5.17      0.78 o
  -3   2   1      442.22      433.41      3.14 o
  -2   2   1      790.45      773.49      4.83 o
  -1   2   1      849.34      793.53      4.53 o
   0   2   1      611.90      574.79      3.81 o
   1   2   1      146.66      131.72      1.92 o
   2   2   1        1.82       -0.04      0.78 o
   3   2   1       65.21       78.19      2.05 o
   4   2   1      806.60      867.81      6.09 o
   5   2   1      217.70      259.79      2.71 o
   6   2   1      311.27      340.95      3.19 o
   7   2   1        1.00        2.07      0.92 o
   8   2   1       16.69       14.28      1.95 o
   9   2   1       22.44       17.04      1.92 o
  10   2   1      281.49      284.00      3.96 o
  11   2   1        0.14        0.53      1.43 o
  12   2   1       45.93       57.63      5.05 o
  13   2   1       35.82       23.82      3.04 o
  14   2   1       11.09        4.50      1.91 o
  15   2   1       39.16       27.97      6.01 o
  16   2   1       25.32       18.15      4.94 o
  17   2   1        1.22        3.11      3.96 o
  18   2   1       13.98       14.05      9.08 o
 -17   3   1        0.75       -5.33      9.52 o
 -16   3   1       15.70       16.05      8.10 o
 -15   3   1       41.87       43.64      7.96 o
 -14   3   1       19.34       11.98      3.05 o
 -13   3   1       84.65       96.17      5.52 o
 -12   3   1        0.85        0.27      1.72 o
 -11   3   1       66.80       71.65      4.41 o
 -10   3   1        2.10        2.75      1.59 o
  -9   3   1      453.25      503.50      6.04 o
  -8   3   1      190.22      195.10      3.91 o
  -7   3   1        4.93        4.74      0.87 o
  -6   3   1       22.78       22.52      1.56 o
  -5   3   1      286.74      276.49      3.23 o
  -4   3   1       31.44       32.51      2.01 o
  -3   3   1      311.43      279.37      3.12 o
  -2   3   1      371.14      376.42      3.64 o
  -1   3   1       43.96       42.83      2.24 o
   0   3   1      680.26      715.12      5.03 o
   1   3   1     1039.25     1071.83      6.92 o
   2   3   1       59.36       50.16      2.15 o
   3   3   1      135.88      125.06      2.45 o
   4   3   1        7.05        5.03      0.98 o
   5   3   1        6.79        4.38      0.95 o
   6   3   1        8.27        7.13      1.31 o
   7   3   1       27.52       20.19      2.74 o
   8   3   1      265.07      302.64      5.95 o
   9   3   1       61.16       56.02      3.31 o
  10   3   1        0.01       -0.22      1.56 o
  11   3   1       15.18       16.14      2.38 o
  12   3   1        0.65        1.12      1.77 o
  13   3   1       67.79       82.21      5.33 o
  14   3   1        8.94        6.80      2.31 o
  15   3   1       19.10       25.13      8.29 o
  16   3   1       14.14       16.28      4.67 o
  17   3   1        0.08        4.60      9.10 o
 -15   4   1       13.46        6.99      5.23 o
 -14   4   1        0.46        4.98      5.91 o
 -13   4   1       10.66        9.07      4.01 o
 -12   4   1       76.73      101.26      6.64 o
 -11   4   1      105.74      125.37      6.52 o
 -10   4   1       10.30       12.05      3.87 o
  -9   4   1       11.28        5.85      2.26 o
  -8   4   1       46.28       42.98      5.45 o
  -7   4   1       42.57       51.39      2.90 o
  -6   4   1        3.17        3.09      1.28 o
  -5   4   1       87.60       87.20      3.33 o
  -4   4   1       22.36       18.99      2.13 o
  -3   4   1       10.11        7.09      1.40 o
  -2   4   1      175.15      174.01      3.20 o
  -1   4   1      210.78      203.00      3.55 o
   0   4   1        9.99        7.93      1.36 o
   1   4   1      331.92      339.49      3.73 o
   2   4   1       16.20       14.81      1.40 o
   3   4   1       20.65       13.35      1.42 o
   4   4   1       38.57       47.70      3.04 o
   5   4   1       39.96       34.19      3.06 o
   6   4   1        5.16        2.47      1.32 o
   7   4   1        2.60       -1.21      1.21 o
   8   4   1        8.45       10.67      1.99 o
   9   4   1        7.71        7.27      1.90 o
  10   4   1        4.47        8.31      2.54 o
  11   4   1      131.64      170.21      5.14 o
  12   4   1        2.62        4.25      5.32 o
  13   4   1       34.88       65.84     12.97 o
  14   4   1        2.32       -2.74      4.70 o
  15   4   1       13.23       17.43     14.27 o
 -12   5   1        2.02        5.03      9.63 o
 -11   5   1        9.76        9.91      7.24 o
 -10   5   1       22.85       18.71      3.69 o
  -9   5   1        5.96        0.63      3.05 o
  -8   5   1       38.64       22.41      4.68 o
  -7   5   1        6.79        3.97      2.39 o
  -6   5   1        1.41        0.05      1.90 o
  -5   5   1       40.03       23.08      3.89 o
  -4   5   1       43.38       57.76      4.34 o
  -3   5   1        2.50        4.63      1.78 o
  -2   5   1       69.90       82.44      3.66 o
  -1   5   1        0.10       -1.63      1.63 o
   0   5   1        9.34        7.79      1.82 o
   1   5   1        2.31        2.82      1.79 o
   2   5   1       21.03       19.84      2.32 o
   3   5   1       34.06       23.01      2.54 o
   4   5   1       16.31       20.28      4.17 o
   5   5   1        0.16        4.98      2.81 o
   6   5   1        0.00        0.15      1.84 o
   7   5   1        8.94        2.49      2.51 o
   8   5   1       20.69       16.25      5.47 o
   9   5   1        2.89       -1.35      3.69 o
  10   5   1        6.00        6.96      7.38 o
  11   5   1        0.01       -0.18      5.47 o
  12   5   1       16.47       20.74     18.80 o
  -7   6   1        6.49        7.62      5.59 o
  -6   6   1        7.49        6.78      4.94 o
  -5   6   1       15.89        8.10      3.28 o
  -4   6   1        0.41       -0.45      2.90 o
  -3   6   1       14.91       10.10      2.66 o
  -2   6   1        0.23       -0.45      2.26 o
  -1   6   1        0.07       -1.92      2.26 o
   0   6   1       13.01        8.54      2.35 o
   1   6   1        0.15       -1.39      2.33 o
   2   6   1        1.40       -0.57      2.49 o
   3   6   1        0.39       -2.60      2.87 o
   4   6   1        0.04        0.25      4.64 o
   5   6   1        6.68        1.51      2.82 o
   6   6   1       11.39        6.12      4.53 o
 -20   0   2        9.10        0.43     12.14 o
 -18   0   2       49.62       99.80     13.60 o
 -16   0   2       60.77       73.17      6.51 o
 -14   0   2      175.68      192.29      5.37 o
 -12   0   2      160.75      159.80      4.51 o
 -10   0   2      379.94      414.47      6.43 o
  -8   0   2      186.04      195.77      3.70 o
  -6   0   2      117.01      122.45      2.65 o
  -4   0   2      368.89      336.71      4.01 o
  -2   0   2     2779.84     1318.38     26.27 o
   2   0   2     2086.29     2082.29     23.85 o
   4   0   2      267.53      304.00      3.77 o
   6   0   2     1121.72     1132.17     11.11 o
   8   0   2     1608.93     1676.68     14.60 o
  10   0   2       89.62       81.19      3.55 o
  12   0   2       80.82       86.08      4.20 o
  14   0   2       12.32        8.60      2.41 o
  16   0   2       37.86       31.94     11.61 o
  18   0   2        1.42       -3.60      3.60 o
 -19   1   2       12.54       -2.08      4.74 o
 -18   1   2       27.96       46.63     14.17 o
 -17   1   2       14.47       10.84      6.19 o
 -16   1   2       30.47       18.05      3.10 o
 -15   1   2       30.19       26.79      3.42 o
 -14   1   2       35.92       24.20      2.91 o
 -13   1   2       58.08       66.38      2.88 o
 -12   1   2        5.38        3.49      1.31 o
 -11   1   2        0.87        1.12      1.23 o
 -10   1   2       66.54       65.78      2.31 o
  -9   1   2      102.86       96.12      2.32 o
  -8   1   2       78.47       74.15      2.48 o
  -7   1   2      318.02      356.87      3.45 o
  -6   1   2       20.53       15.22      1.46 o
  -5   1   2       11.39        3.85      0.71 o
  -4   1   2       69.29       71.38      2.83 o
  -3   1   2       98.11       88.31      2.96 o
  -2   1   2      406.12      359.39      2.52 o
  -1   1   2      520.08      510.63      4.07 o
   0   1   2      817.11      739.35      6.90 o
   1   1   2     1821.65     1817.56     12.26 o
   3   1   2      332.67      323.61      2.67 o
   4   1   2       97.44      110.60      1.87 o
   5   1   2        0.03        0.86      0.59 o
   6   1   2       36.19       42.14      1.94 o
   7   1   2      130.69      125.54      2.32 o
   8   1   2      254.69      266.12      3.10 o
   9   1   2      213.82      223.28      3.03 o
  10   1   2       74.16       74.55      2.52 o
  11   1   2       93.82       93.68      2.82 o
  12   1   2      116.32      133.89      3.19 o
  13   1   2       30.22       21.77      2.79 o
  14   1   2       44.42       32.56      4.32 o
  15   1   2       14.53       11.95      3.04 o
  16   1   2       10.82        4.39      4.23 o
  17   1   2        4.43       -3.56      4.37 o
  18   1   2        6.38        1.23      7.41 o
 -19   2   2       21.11       12.04     10.05 o
 -18   2   2        2.96       -0.49      4.92 o
 -17   2   2       68.17      106.28      9.76 o
 -16   2   2        2.88       -0.91      2.78 o
 -15   2   2       19.94       14.23      3.63 o
 -14   2   2        9.01        8.28      1.89 o
 -13   2   2       71.55       85.75      3.12 o
 -12   2   2        4.49        3.88      1.20 o
 -11   2   2       24.65       16.50      1.99 o
 -10   2   2        7.72        6.49      1.31 o
  -9   2   2       18.12       10.06      1.13 o
  -8   2   2       10.69        8.32      1.10 o
  -7   2   2      208.50      191.03      3.33 o
  -6   2   2        0.75        3.64      1.32 o
  -5   2   2     1499.59     1585.91      9.45 o
  -4   2   2      788.38      812.83      5.24 o
  -3   2   2       35.69       34.15      1.50 o
  -2   2   2       20.39       24.72      1.40 o
  -1   2   2     1194.37     1180.32      6.78 o
   0   2   2        0.23       -0.71      0.71 o
   1   2   2      132.95      117.77      1.97 o
   2   2   2       39.09       37.83      1.53 o
   3   2   2      412.50      382.73      3.45 o
   4   2   2      990.84     1060.35      6.86 o
   5   2   2     6078.14     6853.05     38.57 o
   6   2   2       16.24       16.96      2.16 o
   7   2   2       76.20       87.68      2.16 o
   8   2   2      225.63      235.91      2.92 o
   9   2   2      243.04      241.23      3.29 o
  10   2   2        5.77        6.16      1.53 o
  11   2   2      242.98      270.75      4.22 o
  12   2   2       11.60        7.68      2.10 o
  13   2   2      105.50      110.71      4.48 o
  14   2   2       36.86       22.42      4.30 o
  15   2   2       65.41       94.83      7.16 o
  16   2   2        0.10       -2.76      3.43 o
  17   2   2       34.38       81.39     11.68 o
  18   2   2        0.05       18.87     10.98 o
 -17   3   2        4.02       -1.73      6.59 o
 -16   3   2        8.91       14.59      7.11 o
 -15   3   2       21.56       18.83      3.21 o
 -14   3   2       13.24       16.62      3.37 o
 -13   3   2        0.26       -0.34      2.59 o
 -12   3   2       52.92       41.45      5.90 o
 -11   3   2        2.05        3.92      1.70 o
 -10   3   2       79.68      105.82      4.11 o
  -9   3   2      142.88      156.74      4.12 o
  -8   3   2      187.21      190.51      4.14 o
  -7   3   2        3.02        1.45      1.22 o
  -6   3   2       20.11       15.13      2.03 o
  -5   3   2       33.06       35.35      1.89 o
  -4   3   2      317.72      295.89      3.08 o
  -3   3   2       79.36       66.27      2.26 o
  -2   3   2     1234.80     1294.38      7.64 o
  -1   3   2      340.71      354.13      3.52 o
   0   3   2       19.72       17.42      1.35 o
   1   3   2       37.17       40.92      1.98 o
   2   3   2      263.13      262.10      3.10 o
   3   3   2       23.43       20.22      1.72 o
   4   3   2        1.13       -0.18      0.86 o
   5   3   2      132.04      129.54      2.59 o
   6   3   2      244.82      235.86      3.19 o
   7   3   2      546.25      522.04      4.62 o
   8   3   2     1889.38     2009.69     18.14 o
   9   3   2        0.88        4.88      1.40 o
  10   3   2      110.86      117.26      4.21 o
  11   3   2       20.54       14.08      1.91 o
  12   3   2       56.56       75.27      5.06 o
  13   3   2       15.48       10.52      2.38 o
  14   3   2       36.06       47.78      4.83 o
  15   3   2       12.10       12.97      5.81 o
  16   3   2        0.47       -4.88      5.37 o
 -15   4   2        0.52       36.83     16.56 o
 -14   4   2       14.54       17.50     10.63 o
 -13   4   2        1.48        0.76      3.16 o
 -12   4   2       52.38       33.75      4.99 o
 -11   4   2       17.28       13.73      2.85 o
 -10   4   2        0.02       -0.25      2.04 o
  -9   4   2       19.78       12.06      3.31 o
  -8   4   2        4.90        5.23      3.46 o
  -7   4   2        9.92        9.69      1.50 o
  -6   4   2      118.99      118.99      3.32 o
  -5   4   2       92.09       91.17      2.99 o
  -4   4   2        1.64       -1.18      1.19 o
  -3   4   2       12.21       11.64      1.50 o
  -2   4   2       14.48       13.49      1.58 o
  -1   4   2       15.38       14.87      1.39 o
   0   4   2      139.47      135.41      2.93 o
   1   4   2      254.01      257.11      3.50 o
   2   4   2       89.65       92.89      3.06 o
   3   4   2        9.51        4.84      1.49 o
   4   4   2       53.72       56.67      3.04 o
   5   4   2       99.58       98.63      3.22 o
   6   4   2       23.39       21.09      3.15 o
   7   4   2       25.16       19.86      2.49 o
   8   4   2       18.42       11.84      2.30 o
   9   4   2       12.86       14.41      2.62 o
  10   4   2      272.92      303.16      6.23 o
  11   4   2      245.78      272.34      8.67 o
  12   4   2       13.20       21.49      7.07 o
  13   4   2        4.06        2.52      4.49 o
  14   4   2        2.05        7.10      7.32 o
 -12   5   2        2.23        8.91      8.20 o
 -11   5   2        4.92        6.10      5.58 o
 -10   5   2        5.18        4.05      4.69 o
  -9   5   2        7.96       11.82      4.41 o
  -8   5   2        6.56        1.34      2.78 o
  -7   5   2        0.72       -2.68      3.59 o
  -6   5   2        3.69       -0.77      2.20 o
  -5   5   2        0.33        0.68      1.68 o
  -4   5   2       10.24       11.43      2.67 o
  -3   5   2       96.38      110.64      4.47 o
  -2   5   2        1.45       -0.38      1.63 o
  -1   5   2        0.03        0.78      1.73 o
   0   5   2        6.03        5.63      1.78 o
   1   5   2        0.43        2.56      1.69 o
   2   5   2        0.76        4.20      1.63 o
   3   5   2       40.79       40.33      4.60 o
   4   5   2      119.44      120.90      4.44 o
   5   5   2       35.26       20.94      3.92 o
   6   5   2        0.04       -1.36      1.93 o
   7   5   2       47.81       31.28      4.59 o
   8   5   2        2.32        1.27      3.66 o
   9   5   2       11.36        3.41      5.06 o
  10   5   2       17.38       12.99      6.00 o
  11   5   2        9.44       11.67      8.75 o
  -7   6   2        8.91        1.26      4.18 o
  -6   6   2       16.89       15.04      3.95 o
  -5   6   2        0.05       -1.39      3.24 o
  -4   6   2        0.10        2.35      3.01 o
  -3   6   2       16.27        8.83      2.31 o
  -2   6   2       21.03        7.94      2.30 o
  -1   6   2        6.38        4.52      2.27 o
   0   6   2        6.66        3.58      2.73 o
   1   6   2        1.84        0.14      2.80 o
   2   6   2        0.03       -2.57      2.57 o
   3   6   2        1.16       -1.63      2.74 o
   4   6   2        4.70        1.82      3.05 o
   5   6   2       16.02       10.13      4.64 o
   6   6   2        3.00       -0.66      6.51 o
 -19   0   3       10.22        5.22      7.70 o
 -17   0   3        2.96       -1.17      4.45 o
 -15   0   3       34.48       24.48      4.79 o
 -13   0   3      419.55      463.97      6.81 o
 -11   0   3      101.09      120.67      4.00 o
  -9   0   3      370.29      384.52      5.34 o
  -7   0   3     2479.59     2571.13     20.98 o
  -5   0   3     6097.23     6868.71     75.64 o
  -3   0   3      187.17      173.42      6.59 o
   1   0   3      360.97      325.03      3.33 o
   3   0   3     1534.85     1542.65     12.90 o
   5   0   3      190.48      174.56      3.27 o
   7   0   3       92.33       85.03      3.25 o
   9   0   3     1326.71     1451.52     15.34 o
  11   0   3       39.01       38.83      3.77 o
  13   0   3        3.99        1.74      1.56 o
  15   0   3       79.09      108.59      7.41 o
  17   0   3        2.61       -2.86      2.86 o
 -20   1   3       10.63       39.64     21.22 o
 -19   1   3        4.54       -0.51      8.22 o
 -18   1   3        6.92        3.08      4.63 o
 -17   1   3       70.92       94.79      6.69 o
 -16   1   3       70.71      101.70      5.07 o
 -15   1   3       23.72       14.46      2.44 o
 -14   1   3        2.49        0.18      1.09 o
 -13   1   3        5.50        1.36      0.98 o
 -12   1   3        1.32        0.29      0.98 o
 -11   1   3      959.42     1059.21      7.85 o
 -10   1   3      467.04      474.26      4.20 o
  -9   1   3      287.12      293.28      3.22 o
  -8   1   3     1307.49     1431.08      8.88 o
  -7   1   3       18.65       15.29      1.08 o
  -6   1   3      140.36      141.45      2.07 o
  -5   1   3      246.79      223.01      2.34 o
  -4   1   3     3284.53     3516.57     29.95 o
  -3   1   3     1475.73     1320.10     12.89 o
  -2   1   3      401.86      369.24      2.86 o
  -1   1   3      322.62      321.00      2.41 o
   0   1   3     1068.37     1022.88      8.58 o
   1   1   3     2659.03     2834.51     18.74 o
   2   1   3     7727.79     9296.45    177.93 o
   3   1   3       55.40       56.28      1.74 o
   4   1   3       15.69        8.93      0.94 o
   5   1   3      264.64      284.74      2.73 o
   6   1   3      780.75      828.46      5.75 o
   7   1   3      611.57      597.50      4.68 o
   8   1   3       32.48       17.00      2.13 o
   9   1   3      100.38      109.53      2.52 o
  10   1   3        1.15        0.74      0.85 o
  11   1   3      308.88      319.24      4.06 o
  12   1   3      188.05      207.85      3.95 o
  13   1   3       44.93       45.08      3.91 o
  14   1   3        1.62       -0.91      1.30 o
  15   1   3        0.17       -2.21      2.21 o
  16   1   3        8.54        0.35      2.52 o
  17   1   3        3.17       -1.39      8.09 o
  18   1   3       30.70       20.90     11.44 o
 -19   2   3       12.90        1.33      7.41 o
 -18   2   3       50.28       39.85      8.03 o
 -17   2   3       11.87        6.62      3.84 o
 -16   2   3        4.79       -2.58      2.58 o
 -15   2   3        1.56       -0.23      2.05 o
 -14   2   3       76.04       89.63      4.42 o
 -13   2   3        9.63       10.46      2.69 o
 -12   2   3      156.82      166.21      4.10 o
 -11   2   3      220.56      252.78      4.40 o
 -10   2   3       12.04        8.02      1.31 o
  -9   2   3       29.99       26.06      3.25 o
  -8   2   3      885.87      889.51      7.07 o
  -7   2   3       50.36       53.97      2.42 o
  -6   2   3      766.05      778.86      6.23 o
  -5   2   3      118.10      122.61      2.37 o
  -4   2   3      133.14      145.17      1.79 o
  -3   2   3      177.21      170.24      1.89 o
  -2   2   3     1236.46     1248.18      7.36 o
  -1   2   3       30.49       29.01      1.40 o
   0   2   3      354.50      317.12      2.63 o
   1   2   3      116.29       96.33      1.87 o
   2   2   3      157.90      168.22      2.13 o
   3   2   3      243.00      227.56      2.52 o
   4   2   3     2942.65     3069.39     18.85 o
   5   2   3     2163.47     2261.26     13.78 o
   6   2   3      127.30      126.11      2.18 o
   7   2   3        9.11        6.75      0.89 o
   8   2   3       20.78       20.10      2.62 o
   9   2   3        1.57        0.53      0.88 o
  10   2   3      153.18      171.62      3.12 o
  11   2   3       63.25       63.86      3.00 o
  12   2   3        6.01        6.15      1.68 o
  13   2   3        9.43        9.71      2.06 o
  14   2   3      118.86      118.20      5.74 o
  15   2   3       43.40       25.87      3.14 o
  16   2   3       41.06       72.55      9.69 o
  17   2   3        0.90       23.15     10.63 o
 -18   3   3        1.03      -22.61     22.61 o
 -17   3   3       12.92        6.95      8.85 o
 -16   3   3        2.33        0.00      5.24 o
 -15   3   3       49.60       40.16      4.73 o
 -14   3   3       62.17       95.77      6.70 o
 -13   3   3       47.58       35.31      4.47 o
 -12   3   3        1.62        3.18      1.77 o
 -11   3   3       40.25       53.29      4.79 o
 -10   3   3       19.58       13.13      2.01 o
  -9   3   3      221.37      238.23      4.94 o
  -8   3   3        0.55       -1.32      1.32 o
  -7   3   3        2.23        2.24      1.27 o
  -6   3   3       22.66       20.58      2.22 o
  -5   3   3      593.00      595.05      4.69 o
  -4   3   3      209.84      214.23      2.65 o
  -3   3   3      139.07      135.75      2.57 o
  -2   3   3      181.38      192.56      2.65 o
  -1   3   3      287.83      269.30      2.83 o
   0   3   3       25.30       18.79      1.61 o
   1   3   3      805.45      779.83      5.79 o
   2   3   3       20.23       16.80      1.83 o
   3   3   3      300.95      283.30      3.28 o
   4   3   3       62.28       67.76      2.35 o
   5   3   3       12.12       10.95      1.28 o
   6   3   3       56.08       59.97      2.76 o
   7   3   3      445.46      463.68      5.02 o
   8   3   3      119.00      149.32      3.43 o
   9   3   3        0.26        0.48      1.03 o
  10   3   3       25.21       18.16      2.67 o
  11   3   3        3.09        2.18      1.95 o
  12   3   3        0.52       -0.51      2.68 o
  13   3   3       35.36       33.69      4.88 o
  14   3   3       31.59       54.97      8.11 o
  15   3   3        0.58        0.02      5.91 o
  16   3   3        4.34        2.77      6.68 o
 -15   4   3        3.90       -1.23      3.99 o
 -14   4   3        2.01       -1.83      3.61 o
 -13   4   3       27.21       16.32      5.10 o
 -12   4   3       25.26       24.35      4.07 o
 -11   4   3        1.10       -2.25      2.25 o
 -10   4   3       12.31        6.91      2.24 o
  -9   4   3        6.83        6.85      2.60 o
  -8   4   3       31.85       30.93      4.14 o
  -7   4   3      158.07      157.54      3.68 o
  -6   4   3       49.47       55.45      3.09 o
  -5   4   3        0.37       -1.22      1.22 o
  -4   4   3        0.56       -1.18      1.18 o
  -3   4   3       62.79       57.48      2.90 o
  -2   4   3       73.94       73.79      2.77 o
  -1   4   3      115.32      122.07      3.15 o
   0   4   3       13.70       12.86      1.61 o
   1   4   3        0.93        0.31      1.23 o
   2   4   3      347.69      369.84      4.11 o
   3   4   3      193.13      191.64      3.93 o
   4   4   3       37.74       26.72      3.45 o
   5   4   3      144.32      144.47      3.39 o
   6   4   3        0.02        0.05      1.25 o
   7   4   3       65.62       69.59      3.13 o
   8   4   3        1.13        1.54      1.41 o
   9   4   3        6.32        7.15      2.37 o
  10   4   3       60.48       43.98      9.14 o
  11   4   3       17.87       16.79      4.87 o
  12   4   3        7.74       11.23      3.75 o
  13   4   3       11.45        9.99      6.52 o
  14   4   3       12.82       34.34     12.79 o
 -12   5   3        3.79        2.13      5.61 o
 -11   5   3        0.99       -0.25      4.09 o
 -10   5   3       61.94       91.40     10.00 o
  -9   5   3        0.58        1.00      3.20 o
  -8   5   3        3.66        3.67      3.04 o
  -7   5   3       10.00        8.70      3.03 o
  -6   5   3        7.25        3.16      2.02 o
  -5   5   3        3.92        3.06      2.63 o
  -4   5   3       43.67       55.55      4.80 o
  -3   5   3        2.55        0.96      1.70 o
  -2   5   3       18.03       16.49      2.71 o
  -1   5   3       40.20       34.36      3.82 o
   0   5   3       54.70       75.32      4.12 o
   1   5   3        2.86        2.28      2.12 o
   2   5   3       71.03       87.53      3.83 o
   3   5   3       20.93       17.10      3.27 o
   4   5   3        0.09        3.78      1.77 o
   5   5   3       33.95       19.87      2.46 o
   6   5   3       36.91       31.31      5.84 o
   7   5   3        0.24       -1.15      2.05 o
   8   5   3       31.45       20.33      2.04 o
   9   5   3        6.74        9.03      5.85 o
  10   5   3        0.47        4.33      4.75 o
  11   5   3        0.41        5.95      6.78 o
  -7   6   3        9.50        3.40      4.02 o
  -6   6   3       15.70       10.06      4.87 o
  -5   6   3       10.40        8.06      4.83 o
  -4   6   3        7.04       10.02      4.52 o
  -3   6   3        3.54        3.03      3.04 o
  -2   6   3        7.91        4.97      2.32 o
  -1   6   3       10.98        8.22      2.54 o
   0   6   3       12.01        4.64      2.50 o
   1   6   3        2.13       -0.27      2.50 o
   2   6   3        0.13       -2.54      2.54 o
   3   6   3       11.13        8.93      4.07 o
   4   6   3        8.65        3.25      3.20 o
   5   6   3       11.79       11.30      4.38 o
   6   6   3       14.46       16.34     11.34 o
 -20   0   4       23.96       44.34     25.69 o
 -18   0   4       50.72       49.77     17.86 o
 -16   0   4      211.97      253.44      6.49 o
 -14   0   4     1176.23     1365.23     15.30 o
 -12   0   4      552.05      597.64      8.26 o
 -10   0   4       58.10       53.43      3.27 o
  -8   0   4      127.45      102.25      3.22 o
  -6   0   4      361.23      437.15      4.83 o
  -4   0   4     3157.54     3267.54     28.36 o
  -2   0   4     4216.49     4413.54    123.57 o
   0   0   4       77.26       74.81      3.27 o
   2   0   4     2240.19     2282.82     20.26 o
   4   0   4     2312.28     2262.35     18.70 o
   6   0   4      235.80      220.51      3.80 o
   8   0   4      662.63      660.05      8.06 o
  10   0   4      235.54      251.48      4.86 o
  12   0   4        4.31        4.06      1.56 o
  14   0   4       96.15      108.45      6.00 o
  16   0   4       74.09      107.39      8.52 o
  18   0   4       34.59      115.42     28.71 o
 -20   1   4        3.99       -4.53      4.53 o
 -19   1   4        7.50       -1.78      3.67 o
 -18   1   4       12.91       26.89      6.21 o
 -17   1   4      174.87      204.47      6.51 o
 -16   1   4      108.10      137.57      5.45 o
 -15   1   4      115.94      136.02      3.73 o
 -14   1   4       54.88       59.72      3.03 o
 -13   1   4      182.45      195.79      3.42 o
 -12   1   4        8.86        7.94      1.27 o
 -11   1   4      461.03      483.20      4.62 o
 -10   1   4      196.99      195.82      3.16 o
  -9   1   4       96.42       89.74      2.51 o
  -8   1   4      352.28      357.23      3.64 o
  -7   1   4      634.46      625.95      4.72 o
  -6   1   4        7.14        6.22      0.89 o
  -5   1   4      707.58      669.92      4.89 o
  -4   1   4       10.73        8.28      1.19 o
  -3   1   4       44.74       60.63      2.03 o
  -2   1   4      539.22      492.89      3.72 o
  -1   1   4     1698.83     1690.18     11.65 o
   0   1   4      925.99      911.78      5.67 o
   1   1   4     1191.17     1104.69      7.18 o
   2   1   4        0.37        3.42      1.07 o
   3   1   4      140.57      119.62      2.03 o
   4   1   4      169.65      160.36      2.61 o
   5   1   4      462.90      438.66      3.51 o
   6   1   4       75.30       84.66      1.99 o
   7   1   4      370.06      375.65      3.80 o
   8   1   4      169.53      177.62      2.96 o
   9   1   4        0.29        0.82      0.82 o
  10   1   4        0.82        1.33      0.91 o
  11   1   4      177.95      167.69      3.67 o
  12   1   4        7.81        5.56      1.47 o
  13   1   4      120.38      141.30      4.21 o
  14   1   4        1.27        0.25      1.42 o
  15   1   4       26.98       14.69      2.22 o
  16   1   4        2.66       -2.59      2.59 o
  17   1   4       32.39       32.93     13.57 o
  18   1   4       10.52        8.07      9.34 o
 -19   2   4        8.23       -6.07      8.19 o
 -18   2   4        2.30        0.61      3.70 o
 -17   2   4        0.97       -1.54      2.68 o
 -16   2   4        1.40       -2.00      2.30 o
 -15   2   4       23.24       17.56      3.59 o
 -14   2   4        1.89        0.71      1.63 o
 -13   2   4      231.01      260.42      4.80 o
 -12   2   4        2.05        1.45      1.44 o
 -11   2   4      272.84      307.32      4.47 o
 -10   2   4      497.90      519.08      5.20 o
  -9   2   4        0.48        1.04      1.19 o
  -8   2   4      321.10      346.87      3.89 o
  -7   2   4      321.61      314.04      4.04 o
  -6   2   4       77.57       73.59      2.10 o
  -5   2   4       47.20       43.36      1.35 o
  -4   2   4      260.13      245.73      2.24 o
  -3   2   4      568.92      556.37      3.71 o
  -2   2   4        3.26        5.67      0.69 o
  -1   2   4       22.48       11.31      1.12 o
   0   2   4        2.49        2.31      0.76 o
   1   2   4       17.04       19.75      1.68 o
   2   2   4       38.26       41.46      1.79 o
   3   2   4       54.76       51.55      1.82 o
   4   2   4        0.05        3.43      1.39 o
   5   2   4       57.68       58.97      2.27 o
   6   2   4       37.91       47.20      2.43 o
   7   2   4       25.95       17.36      2.23 o
   8   2   4        0.06        0.24      0.88 o
   9   2   4       42.58       44.40      2.20 o
  10   2   4       68.18       76.56      2.85 o
  11   2   4       40.88       47.22      3.51 o
  12   2   4        9.58        7.36      1.36 o
  13   2   4        0.43        1.10      1.29 o
  14   2   4       41.84       28.47      5.62 o
  15   2   4       37.25       54.05     10.45 o
  16   2   4        2.45        2.05      6.03 o
  17   2   4        9.17        8.82      8.37 o
 -18   3   4        2.69       -6.57      6.57 o
 -17   3   4       12.98        4.55      7.33 o
 -16   3   4        3.11        1.42      3.36 o
 -15   3   4       10.07        8.20      3.37 o
 -14   3   4       43.75       24.77      3.18 o
 -13   3   4        1.03       -0.27      1.88 o
 -12   3   4       22.80       22.16      2.85 o
 -11   3   4       34.78       26.13      2.70 o
 -10   3   4      149.00      164.42      4.76 o
  -9   3   4        3.10        2.25      1.76 o
  -8   3   4       62.50       67.12      3.33 o
  -7   3   4      144.94      132.08      2.62 o
  -6   3   4       16.43       13.47      1.27 o
  -5   3   4       86.69       85.38      2.09 o
  -4   3   4       25.69       26.50      1.79 o
  -3   3   4       16.84       17.47      1.69 o
  -2   3   4      111.71      109.51      2.16 o
  -1   3   4        7.81        7.41      0.97 o
   0   3   4      132.64      122.50      2.46 o
   1   3   4       36.40       38.65      2.13 o
   2   3   4      205.14      196.76      2.87 o
   3   3   4      124.20      128.32      2.54 o
   4   3   4       70.40       72.02      2.24 o
   5   3   4      205.10      214.21      3.16 o
   6   3   4       42.69       36.26      2.43 o
   7   3   4       24.52       45.25      3.17 o
   8   3   4        3.46        2.04      1.29 o
   9   3   4        4.08        1.64      1.23 o
  10   3   4       37.47       35.69      3.03 o
  11   3   4        1.05        1.81      2.36 o
  12   3   4       63.23       96.55      7.41 o
  13   3   4       12.56       13.92      5.27 o
  14   3   4        9.58       13.70      5.54 o
  15   3   4        4.93        1.45      4.60 o
  16   3   4        3.29       -0.74      7.70 o
 -16   4   4        0.53       -4.70      7.49 o
 -15   4   4        0.26       -3.85      3.85 o
 -14   4   4       21.13       23.27      9.04 o
 -13   4   4        0.02        4.01      2.94 o
 -12   4   4       31.35       26.45      4.79 o
 -11   4   4       10.66        7.06      2.14 o
 -10   4   4        9.37       10.50      2.33 o
  -9   4   4        2.27        4.00      1.89 o
  -8   4   4      217.42      233.72      4.47 o
  -7   4   4        6.71        3.52      1.25 o
  -6   4   4       17.38       14.36      1.69 o
  -5   4   4       21.09       17.04      2.08 o
  -4   4   4       11.17        5.73      1.30 o
  -3   4   4        0.01       -0.79      1.25 o
  -2   4   4       53.26       52.11      2.55 o
  -1   4   4       62.52       65.30      2.73 o
   0   4   4      170.50      169.73      3.43 o
   1   4   4       24.91       16.96      1.57 o
   2   4   4      265.27      279.15      3.68 o
   3   4   4        1.34       -0.40      1.21 o
   4   4   4       11.25        9.66      1.32 o
   5   4   4        7.20       18.96      2.97 o
   6   4   4        1.89        4.66      1.82 o
   7   4   4        9.73        8.64      2.03 o
   8   4   4       16.47       12.77      2.66 o
   9   4   4       13.50       13.75      3.66 o
  10   4   4      127.77      175.21      6.27 o
  11   4   4       25.01       41.73      5.72 o
  12   4   4        0.07       -0.65      4.15 o
  13   4   4        1.05       -1.72      5.48 o
  14   4   4       14.93        8.01     10.95 o
 -12   5   4        3.09       -0.66      6.78 o
 -11   5   4       46.75       75.50      9.87 o
 -10   5   4       42.99       29.06      5.61 o
  -9   5   4       17.37       19.42      4.17 o
  -8   5   4        5.08       -2.06      4.07 o
  -7   5   4        5.29        2.30      2.10 o
  -6   5   4        0.07       -0.16      1.99 o
  -5   5   4       31.17       24.89      3.60 o
  -4   5   4        1.00        1.47      1.60 o
  -3   5   4       13.13        9.55      2.48 o
  -2   5   4       30.55       17.76      3.19 o
  -1   5   4      185.03      216.69      4.41 o
   0   5   4       52.60       71.81      4.54 o
   1   5   4       12.91       10.01      2.99 o
   2   5   4        0.57        1.11      2.11 o
   3   5   4       60.76       57.15      4.45 o
   4   5   4        0.07        0.36      1.79 o
   5   5   4        5.03        3.60      1.72 o
   6   5   4        0.08       -0.14      2.45 o
   7   5   4       25.85       18.17      5.48 o
   8   5   4       24.60       18.19      5.32 o
   9   5   4        1.33       -1.14      6.43 o
  10   5   4        0.61       -0.53      5.69 o
  11   5   4        8.92       10.95      9.37 o
  -7   6   4        4.35        4.72      4.09 o
  -6   6   4        2.55        5.84      3.93 o
  -5   6   4        8.35        3.54      4.37 o
  -4   6   4      110.05      134.17      9.14 o
  -3   6   4       14.49        9.48      2.80 o
  -2   6   4        1.28       -1.47      2.66 o
  -1   6   4        0.59        0.43      2.70 o
   0   6   4        4.45        2.11      2.68 o
   1   6   4        0.85       -0.06      2.49 o
   2   6   4        0.90        1.00      2.55 o
   3   6   4        9.14       12.32      3.79 o
   4   6   4        6.57        7.23      5.30 o
   5   6   4       44.54       32.10      9.54 o
 -19   0   5       74.34       65.69     13.23 o
 -17   0   5        9.20        5.57      3.50 o
 -15   0   5      555.49      649.13      9.80 o
 -13   0   5      291.63      316.97      6.07 o
 -11   0   5       23.23       15.99      1.55 o
  -9   0   5      906.71     1045.51     10.84 o
  -7   0   5      162.12      143.54      3.30 o
  -5   0   5      217.69      263.50      3.84 o
  -3   0   5     4724.20     5165.79    228.55 o
  -1   0   5     1485.72     1388.75     12.56 o
   1   0   5     1027.71      988.25     13.59 o
   3   0   5     2375.35     2458.49     21.99 o
   5   0   5      185.02      192.15      3.61 o
   7   0   5       62.94       55.12      3.32 o
   9   0   5      581.74      620.65      8.20 o
  11   0   5      140.44      156.07      5.29 o
  13   0   5      189.58      221.82      6.56 o
  15   0   5       63.25      104.05      8.53 o
  17   0   5        7.34       44.77     20.63 o
 -20   1   5        1.08       -6.50      6.50 o
 -19   1   5       44.30       33.00      6.93 o
 -18   1   5       27.08       14.06      5.95 o
 -17   1   5       11.59       11.57      2.56 o
 -16   1   5      146.46      179.81      5.29 o
 -15   1   5        2.33        0.98      1.16 o
 -14   1   5        2.35        0.40      1.08 o
 -13   1   5      164.57      176.73      3.19 o
 -12   1   5      165.11      173.27      3.62 o
 -11   1   5       43.59       48.22      2.39 o
 -10   1   5      141.96      132.70      2.73 o
  -9   1   5      565.57      608.68      5.68 o
  -8   1   5       15.59       11.55      1.02 o
  -7   1   5      197.50      215.36      2.73 o
  -6   1   5     1211.50     1264.79      8.52 o
  -5   1   5     1553.44     1563.30     11.40 o
  -4   1   5      112.77      117.13      2.83 o
  -3   1   5     2094.77     2165.33     12.60 o
  -2   1   5      233.50      243.67      2.11 o
  -1   1   5       10.56        6.80      0.86 o
   0   1   5     2380.79     2266.53     18.74 o
   1   1   5      508.18      490.83      3.85 o
   2   1   5      538.14      521.12      3.89 o
   3   1   5        6.79        4.98      0.82 o
   4   1   5        0.24        0.44      0.81 o
   5   1   5      167.02      165.94      2.23 o
   6   1   5      640.43      671.07      4.94 o
   7   1   5        8.95        6.40      0.90 o
   8   1   5       87.65       94.35      2.54 o
   9   1   5       77.31       88.69      2.80 o
  10   1   5       68.55       77.87      3.01 o
  11   1   5       78.39       85.41      3.36 o
  12   1   5      114.93      138.08      4.02 o
  13   1   5       61.95       83.01      5.03 o
  14   1   5       25.82       15.46      2.21 o
  15   1   5        1.63       -1.06      2.84 o
  16   1   5       24.68       14.63      3.76 o
  17   1   5        2.60        1.53      8.24 o
 -19   2   5        8.43       -0.96      7.14 o
 -18   2   5       76.08       80.69     16.42 o
 -17   2   5        0.90        1.70      2.76 o
 -16   2   5        5.04        6.04      2.96 o
 -15   2   5        1.56        3.88      2.23 o
 -14   2   5       44.30       33.85      4.34 o
 -13   2   5       46.90       64.07      4.08 o
 -12   2   5       81.76       85.84      3.58 o
 -11   2   5       38.30       42.96      2.84 o
 -10   2   5      152.72      144.37      3.09 o
  -9   2   5      490.85      499.96      5.13 o
  -8   2   5      414.82      414.76      4.48 o
  -7   2   5        5.14        3.84      0.75 o
  -6   2   5        2.34        1.25      0.91 o
  -5   2   5       11.21        9.73      0.93 o
  -4   2   5      171.63      170.56      2.15 o
  -3   2   5      481.65      484.51      4.00 o
  -2   2   5      945.14      923.38      6.57 o
  -1   2   5        4.81        5.68      0.70 o
   0   2   5      870.68      865.92      5.53 o
   1   2   5       17.10       12.46      1.88 o
   2   2   5      106.92       94.21      1.92 o
   3   2   5       11.61        6.10      1.16 o
   4   2   5      672.31      708.53      7.51 o
   5   2   5        9.28        5.62      1.01 o
   6   2   5       72.96       80.02      3.00 o
   7   2   5       47.34       53.09      2.74 o
   8   2   5      121.12      123.03      3.31 o
   9   2   5       33.73       36.12      4.22 o
  10   2   5       98.94      110.50      3.04 o
  11   2   5        0.44       -1.16      1.16 o
  12   2   5       50.44       53.44      3.70 o
  13   2   5        3.91        1.53      2.40 o
  14   2   5       46.05       60.32      6.80 o
  15   2   5        2.42        4.40      6.07 o
  16   2   5       23.55       33.20     10.81 o
  17   2   5        0.03        5.24     15.22 o
 -18   3   5        0.63      -14.57     14.57 o
 -17   3   5        7.99       -0.67      4.71 o
 -16   3   5       71.49      107.17     10.11 o
 -15   3   5       21.81       17.44      4.48 o
 -14   3   5        0.91       -3.43      3.43 o
 -13   3   5        6.24        6.16      2.10 o
 -12   3   5        5.43        4.53      2.03 o
 -11   3   5       91.34      114.74      4.96 o
 -10   3   5        0.27        1.44      1.52 o
  -9   3   5        2.94       -1.37      1.37 o
  -8   3   5        3.58        2.58      1.24 o
  -7   3   5      120.23      114.44      2.65 o
  -6   3   5      400.30      416.88      3.73 o
  -5   3   5      126.49      122.59      2.15 o
  -4   3   5        0.08       -0.80      0.80 o
  -3   3   5       13.83       11.01      1.17 o
  -2   3   5       11.14       11.35      1.19 o
  -1   3   5      161.58      157.54      2.60 o
   0   3   5       17.50       12.00      1.30 o
   1   3   5      373.85      378.93      3.81 o
   2   3   5      243.51      240.66      3.18 o
   3   3   5      380.89      369.93      3.97 o
   4   3   5       13.21       19.36      1.96 o
   5   3   5        0.10        0.88      1.47 o
   6   3   5      168.51      163.64      3.89 o
   7   3   5      464.96      497.50      5.83 o
   8   3   5       25.20       16.97      3.75 o
   9   3   5        7.25        5.21      1.39 o
  10   3   5        1.12        0.74      1.42 o
  11   3   5       65.15       88.71      4.26 o
  12   3   5        3.31        4.01      1.94 o
  13   3   5       15.78       36.43      6.30 o
  14   3   5        4.08        4.97      4.99 o
  15   3   5        1.14       -4.75      4.75 o
 -16   4   5        2.36       18.95     19.85 o
 -15   4   5        2.98       -1.37      5.32 o
 -14   4   5        5.11       -0.54      4.97 o
 -13   4   5       94.69      149.07      8.22 o
 -12   4   5       22.68       23.74      2.81 o
 -11   4   5        5.90        3.63      2.70 o
 -10   4   5        1.24       -0.11      2.50 o
  -9   4   5        3.33        3.00      2.37 o
  -8   4   5        7.06       11.05      1.58 o
  -7   4   5        0.74       -0.91      1.20 o
  -6   4   5        1.37       -1.20      1.20 o
  -5   4   5        2.05       -0.35      1.17 o
  -4   4   5       41.22       30.79      3.37 o
  -3   4   5      490.09      527.98      5.17 o
  -2   4   5       57.82       56.08      2.75 o
  -1   4   5      280.57      300.33      3.94 o
   0   4   5      140.24      139.44      3.43 o
   1   4   5       15.28       17.17      2.56 o
   2   4   5       46.41       56.66      4.16 o
   3   4   5       21.29       16.50      2.43 o
   4   4   5       33.64       30.31      3.26 o
   5   4   5      123.88      125.83      3.63 o
   6   4   5       14.23       12.13      2.48 o
   7   4   5        0.33        0.48      1.42 o
   8   4   5       12.53       10.30      3.92 o
   9   4   5      190.44      210.54      6.30 o
  10   4   5      106.47      126.31      6.12 o
  11   4   5        3.69        8.07      3.99 o
  12   4   5        0.27        0.49      6.50 o
  13   4   5        0.72       12.84      6.44 o
 -12   5   5        0.02        0.14      3.93 o
 -11   5   5        3.80        0.97      5.30 o
 -10   5   5       21.13       31.94      7.61 o
  -9   5   5        7.32        9.16      3.39 o
  -8   5   5        1.61        5.24      3.10 o
  -7   5   5        0.17        2.48      2.65 o
  -6   5   5       32.77       22.78      3.75 o
  -5   5   5        0.98        0.94      1.51 o
  -4   5   5       75.38       83.44      3.98 o
  -3   5   5        5.41        6.84      2.31 o
  -2   5   5        0.26        9.33      3.21 o
  -1   5   5      219.49      246.15      4.95 o
   0   5   5       73.47      101.09      4.39 o
   1   5   5        0.00       -0.78      1.80 o
   2   5   5      102.83      117.25      4.82 o
   3   5   5       17.32       13.19      2.87 o
   4   5   5       15.99       12.27      3.46 o
   5   5   5        1.53        0.62      2.81 o
   6   5   5       16.75       19.80      3.55 o
   7   5   5        0.13        3.85      3.06 o
   8   5   5        0.72        4.19      4.34 o
   9   5   5        0.56       -1.00      4.53 o
  10   5   5        0.02       -2.90      5.48 o
  -6   6   5        8.08       11.14      6.12 o
  -5   6   5        0.02        4.25      3.60 o
  -4   6   5       51.28       29.85      3.39 o
  -3   6   5        0.64       -2.55      3.21 o
  -2   6   5        3.16        0.98      2.67 o
  -1   6   5       15.59       10.10      3.05 o
   0   6   5        3.54        1.40      2.86 o
   1   6   5        0.01        0.44      3.56 o
   2   6   5        4.45        2.99      4.04 o
   3   6   5       14.60       17.33      5.00 o
   4   6   5        1.77        5.62      5.63 o
 -20   0   6       12.33       -4.94      8.15 o
 -18   0   6        2.78       -1.17      2.83 o
 -16   0   6      149.07      159.11      5.99 o
 -14   0   6      473.14      538.38      8.83 o
 -12   0   6       14.83       11.04      1.63 o
 -10   0   6       84.17       86.86      3.43 o
  -8   0   6      915.40      908.95      9.66 o
  -6   0   6     6139.58     7385.04     70.81 o
  -4   0   6      897.32      844.64      9.37 o
  -2   0   6       89.68       78.63      2.91 o
   0   0   6     1241.24     1232.99     10.45 o
   2   0   6     2989.04     3043.31     24.52 o
   4   0   6        2.23       -0.46      1.02 o
   6   0   6      161.70      156.28      3.87 o
   8   0   6      182.93      187.22      4.55 o
  10   0   6      508.24      574.82      8.31 o
  12   0   6      195.41      229.38      7.54 o
  14   0   6        0.13       -2.14      2.14 o
  16   0   6        1.29       -1.02      7.73 o
 -20   1   6        0.17       -5.02      5.02 o
 -19   1   6       15.88        3.16      3.67 o
 -18   1   6       12.63        7.57      4.12 o
 -17   1   6       57.97       42.37      7.41 o
 -16   1   6       18.21       12.60      3.28 o
 -15   1   6        6.51        4.70      1.94 o
 -14   1   6       25.06       19.64      1.91 o
 -13   1   6       37.01       28.52      3.48 o
 -12   1   6     1312.28     1459.16     10.75 o
 -11   1   6      347.51      369.38      4.14 o
 -10   1   6       36.06       24.89      2.72 o
  -9   1   6      541.38      654.66      5.79 o
  -8   1   6      162.87      183.22      2.91 o
  -7   1   6      377.12      363.39      3.55 o
  -6   1   6      132.31      102.73      2.11 o
  -5   1   6      539.57      501.81      4.79 o
  -4   1   6        0.07       -0.26      0.62 o
  -3   1   6     3874.13     4166.05     27.76 o
  -2   1   6      369.28      363.21      2.96 o
  -1   1   6      874.38      826.00      5.68 o
   0   1   6     2736.58     2913.43     19.68 o
   1   1   6        1.87        3.70      0.69 o
   2   1   6       88.24       97.10      2.04 o
   3   1   6      290.42      283.77      3.18 o
   4   1   6      553.30      525.75      5.03 o
   5   1   6      433.83      417.60      4.11 o
   6   1   6        5.78        4.33      0.82 o
   7   1   6      199.87      188.20      2.80 o
   8   1   6      118.50      124.58      2.75 o
   9   1   6       97.94      112.22      3.01 o
  10   1   6      478.50      536.33      5.41 o
  11   1   6        8.72        5.44      1.79 o
  12   1   6       20.25       17.56      2.67 o
  13   1   6       54.04       63.25      5.72 o
  14   1   6        2.15        1.01      2.05 o
  15   1   6       29.37       17.60      4.07 o
  16   1   6        2.32       -2.92      4.35 o
  17   1   6        4.44        1.25      6.96 o
 -19   2   6       54.68       37.02      5.88 o
 -18   2   6       12.21        9.37      7.97 o
 -17   2   6        0.12       -1.71      3.53 o
 -16   2   6        1.05       -0.04      2.20 o
 -15   2   6      115.17      140.74      4.56 o
 -14   2   6        0.21       -0.45      1.78 o
 -13   2   6        5.14        4.47      1.51 o
 -12   2   6       14.95       12.43      1.61 o
 -11   2   6       11.09        7.44      1.37 o
 -10   2   6       13.92       11.54      1.27 o
  -9   2   6     2230.24     2432.81     20.97 o
  -8   2   6       41.95       47.50      2.17 o
  -7   2   6      157.60      159.44      2.80 o
  -6   2   6       92.40      107.78      2.09 o
  -5   2   6       18.69       12.42      1.46 o
  -4   2   6      164.98      149.27      2.38 o
  -3   2   6     2061.76     2066.24     19.37 o
  -2   2   6        2.10       -0.01      0.81 o
  -1   2   6      208.84      198.70      2.12 o
   0   2   6     1239.46     1254.06      7.19 o
   1   2   6      471.00      423.31      3.42 o
   2   2   6        1.34        2.56      0.89 o
   3   2   6      335.84      360.38      4.75 o
   4   2   6      142.68      142.57      3.20 o
   5   2   6       84.28       86.39      3.04 o
   6   2   6      302.67      303.85      4.31 o
   7   2   6     1341.89     1435.47     10.34 o
   8   2   6        1.71       -0.80      1.21 o
   9   2   6       32.82       26.60      3.58 o
  10   2   6        0.00       -0.36      1.42 o
  11   2   6        9.03        4.37      2.34 o
  12   2   6        1.15        2.40      1.71 o
  13   2   6       63.62       75.70      6.24 o
  14   2   6        2.14        6.73      5.11 o
  15   2   6       52.82       94.26     10.79 o
  16   2   6        2.00        5.18      6.26 o
 -18   3   6       11.81      -11.70     12.65 o
 -17   3   6        0.02       -6.05      6.05 o
 -16   3   6       34.40       29.50      6.85 o
 -15   3   6       55.82       43.58      4.78 o
 -14   3   6       11.91       11.44      2.61 o
 -13   3   6        4.96        1.82      2.38 o
 -12   3   6      117.07      140.16      5.31 o
 -11   3   6       60.81       74.07      4.41 o
 -10   3   6       15.72       15.11      1.73 o
  -9   3   6       14.15        7.26      1.54 o
  -8   3   6      159.85      167.10      3.50 o
  -7   3   6       76.50       83.85      2.98 o
  -6   3   6     2763.57     3013.48     20.00 o
  -5   3   6      154.93      167.30      2.73 o
  -4   3   6      324.37      333.97      3.64 o
  -3   3   6       12.82       10.77      1.26 o
  -2   3   6       25.28       23.45      1.57 o
  -1   3   6        8.91        8.06      1.12 o
   0   3   6       66.90       64.19      2.34 o
   1   3   6        8.23        7.24      1.20 o
   2   3   6       19.60       13.77      1.12 o
   3   3   6       77.86       79.86      2.57 o
   4   3   6     1195.42     1236.54      8.65 o
   5   3   6       48.49       62.91      3.50 o
   6   3   6      133.17      155.61      4.03 o
   7   3   6       17.72       14.54      2.67 o
   8   3   6        4.62        3.60      1.59 o
   9   3   6        2.71        1.41      1.52 o
  10   3   6       76.29       85.32      5.26 o
  11   3   6        7.56        8.24      3.45 o
  12   3   6       41.60       67.11      7.10 o
  13   3   6       65.47      116.16     10.69 o
  14   3   6        1.49       -1.86      6.84 o
  15   3   6        2.74       -0.91      9.33 o
 -16   4   6        0.29       36.51     18.35 o
 -15   4   6        5.06        2.54      4.16 o
 -14   4   6        4.54        7.07      4.38 o
 -13   4   6       37.06       42.92      7.11 o
 -12   4   6        2.73        0.66      2.66 o
 -11   4   6        0.74        0.55      1.81 o
 -10   4   6       21.64       20.47      3.36 o
  -9   4   6      132.40      142.71      4.66 o
  -8   4   6      204.60      213.07      3.90 o
  -7   4   6       13.34       10.30      1.65 o
  -6   4   6       14.97       13.42      1.68 o
  -5   4   6       49.07       51.87      3.15 o
  -4   4   6       68.72       75.50      2.76 o
  -3   4   6      274.44      298.41      4.29 o
  -2   4   6       58.15       61.23      2.89 o
  -1   4   6        8.33        7.63      1.78 o
   0   4   6      189.03      190.11      3.89 o
   1   4   6      435.38      489.93      5.59 o
   2   4   6       27.92       21.46      3.13 o
   3   4   6        1.04        0.58      1.52 o
   4   4   6        0.03        0.95      1.38 o
   5   4   6        0.08        0.73      1.48 o
   6   4   6        4.50        4.03      2.90 o
   7   4   6       45.78       54.46      6.06 o
   8   4   6       43.60       87.65      8.53 o
   9   4   6       65.66       95.79      8.04 o
  10   4   6       23.67       45.37      6.81 o
  11   4   6        1.44        3.56      5.51 o
  12   4   6        1.81        9.78     14.44 o
  13   4   6        5.94        0.25     23.54 o
 -12   5   6        6.03        5.66      5.05 o
 -11   5   6       11.92       14.20      5.56 o
 -10   5   6        7.32       16.59      5.85 o
  -9   5   6        0.89        6.38      3.56 o
  -8   5   6        8.26        8.13      3.14 o
  -7   5   6        7.92       10.01      3.44 o
  -6   5   6        2.02        4.88      2.61 o
  -5   5   6       63.31       45.63      5.54 o
  -4   5   6       11.26        6.49      2.49 o
  -3   5   6      123.64      138.98      4.72 o
  -2   5   6      175.95      208.92      4.76 o
  -1   5   6       11.62       28.83      4.43 o
   0   5   6       18.07       16.47      3.20 o
   1   5   6        1.55       -0.08      2.43 o
   2   5   6        0.09        0.67      2.34 o
   3   5   6        0.56       -0.08      1.85 o
   4   5   6        6.75        2.11      1.90 o
   5   5   6       45.97       31.45      4.04 o
   6   5   6        0.12        2.11      3.47 o
   7   5   6       45.30       66.19     10.82 o
   8   5   6        3.05        5.44      4.27 o
   9   5   6        0.96        0.40      4.08 o
  -6   6   6       15.38       10.09      4.55 o
  -5   6   6        5.84        9.44      3.87 o
  -4   6   6        0.07       -1.57      2.99 o
  -3   6   6        7.43        8.37      2.84 o
  -2   6   6        2.06        1.16      2.96 o
  -1   6   6        1.99       -0.25      3.27 o
   0   6   6        1.68        0.43      3.03 o
   1   6   6        3.04        0.24      5.63 o
   2   6   6        9.98       14.73      6.47 o
   3   6   6        0.97        9.28      4.54 o
 -19   0   7       36.27       24.94      8.85 o
 -17   0   7       79.99       90.93      6.94 o
 -15   0   7      369.83      394.85     13.44 o
 -13   0   7       81.82       86.81      4.67 o
 -11   0   7       90.77       98.35      4.32 o
  -9   0   7      124.96      110.12      4.30 o
  -7   0   7       71.87       81.64      3.02 o
  -5   0   7      863.08      855.05      9.95 o
  -3   0   7     1136.10     1068.66     11.54 o
  -1   0   7      262.69      257.79      3.71 o
   1   0   7      414.51      401.80      4.17 o
   3   0   7      106.73      129.47      2.75 o
   5   0   7        1.76        0.98      1.20 o
   7   0   7      125.25      125.51      4.41 o
   9   0   7      379.50      426.23      7.28 o
  11   0   7       12.45       11.13      3.44 o
  13   0   7       49.24       33.90      7.24 o
  15   0   7       44.07       39.68      9.61 o
  17   0   7        2.89       11.46     20.43 o
 -20   1   7        1.23       -4.28      4.28 o
 -19   1   7        1.16       -2.96      3.54 o
 -18   1   7       91.43      102.43      7.82 o
 -17   1   7       30.25       15.90      3.84 o
 -16   1   7       43.81       44.08      7.08 o
 -15   1   7        3.90        1.82      1.26 o
 -14   1   7      151.53      183.11      4.50 o
 -13   1   7        0.60        1.04      1.20 o
 -12   1   7      230.22      251.39      4.22 o
 -11   1   7       92.03       91.35      3.54 o
 -10   1   7       77.30       85.01      2.89 o
  -9   1   7        0.06       -0.18      0.86 o
  -8   1   7      142.44      132.67      3.01 o
  -7   1   7      495.55      503.34      4.46 o
  -6   1   7      104.54       81.37      2.30 o
  -5   1   7       80.59       59.31      2.21 o
  -4   1   7       48.43       60.19      1.33 o
  -3   1   7        6.67        5.14      0.77 o
  -2   1   7      413.01      379.53      3.03 o
  -1   1   7      246.80      246.29      2.49 o
   0   1   7        9.18       25.35      1.72 o
   1   1   7       19.73       38.83      1.48 o
   2   1   7        0.77        0.52      0.76 o
   3   1   7        2.55        2.27      0.82 o
   4   1   7      211.20      220.31      3.14 o
   5   1   7      198.93      212.24      3.61 o
   6   1   7      235.44      242.93      3.56 o
   7   1   7      420.35      456.83      4.38 o
   8   1   7        9.12        6.85      0.97 o
   9   1   7      127.97      138.86      3.47 o
  10   1   7       56.33       65.45      3.52 o
  11   1   7       17.26       11.17      1.94 o
  12   1   7       88.97      100.68      4.45 o
  13   1   7        2.79        3.15      1.64 o
  14   1   7        2.69        0.87      2.44 o
  15   1   7        2.39       -1.91      4.32 o
  16   1   7        3.37       -4.56      4.56 o
 -19   2   7        0.90       -5.34      5.61 o
 -18   2   7        0.78       -1.82      5.23 o
 -17   2   7        0.07       -2.64      2.64 o
 -16   2   7       26.24       22.74      5.62 o
 -15   2   7        5.47        5.54      1.99 o
 -14   2   7      137.18      161.06      6.10 o
 -13   2   7       37.00       33.09      5.04 o
 -12   2   7       23.69       19.24      2.53 o
 -11   2   7      337.53      372.84      4.90 o
 -10   2   7       12.87        8.16      0.94 o
  -9   2   7      107.79      114.31      3.32 o
  -8   2   7      315.75      315.62      3.51 o
  -7   2   7       89.56       92.39      3.05 o
  -6   2   7        4.94        4.19      1.06 o
  -5   2   7        0.00        0.09      0.82 o
  -4   2   7      311.64      319.09      3.38 o
  -3   2   7      550.39      586.87      4.44 o
  -2   2   7       86.05      101.21      2.08 o
  -1   2   7      381.48      404.88      3.94 o
   0   2   7       43.66       43.75      1.48 o
   1   2   7      142.28      146.01      2.28 o
   2   2   7      606.70      609.99      5.23 o
   3   2   7      265.24      258.84      3.44 o
   4   2   7      537.56      533.52      5.54 o
   5   2   7        6.54        5.15      1.19 o
   6   2   7      302.86      317.94      4.78 o
   7   2   7      315.39      343.73      4.98 o
   8   2   7      104.08      115.10      4.03 o
   9   2   7       28.36       21.46      3.24 o
  10   2   7      144.31      162.90      4.96 o
  11   2   7        2.04        0.14      1.84 o
  12   2   7        9.54       25.24      6.41 o
  13   2   7        8.67        9.89      5.51 o
  14   2   7       36.69       30.63      9.17 o
  15   2   7        0.19        7.00      6.37 o
  16   2   7        2.33       -1.64      8.24 o
 -18   3   7        3.16       -5.06      5.06 o
 -17   3   7        0.11       -0.52      6.26 o
 -16   3   7        1.54       -5.47      6.72 o
 -15   3   7        4.56        2.36      4.42 o
 -14   3   7        0.02       -1.54      3.32 o
 -13   3   7       29.01       24.78      5.17 o
 -12   3   7        5.76        2.87      1.87 o
 -11   3   7      216.99      260.13      5.12 o
 -10   3   7        0.90        0.99      2.01 o
  -9   3   7        6.86        5.00      1.37 o
  -8   3   7      227.62      238.59      4.00 o
  -7   3   7       34.05       52.33      3.55 o
  -6   3   7       83.58      100.12      3.14 o
  -5   3   7        9.45        7.94      1.45 o
  -4   3   7        9.43        9.86      1.34 o
  -3   3   7        1.62       -0.66      1.25 o
  -2   3   7        5.16        2.96      1.40 o
  -1   3   7      287.40      305.09      3.80 o
   0   3   7        3.26        1.71      1.14 o
   1   3   7       95.05      101.12      2.99 o
   2   3   7       61.99       70.20      2.60 o
   3   3   7      440.80      447.43      5.05 o
   4   3   7      553.53      573.17      5.87 o
   5   3   7       69.97       70.13      3.96 o
   6   3   7        0.51       -0.94      1.64 o
   7   3   7      143.86      154.61      4.90 o
   8   3   7        8.71        6.22      1.61 o
   9   3   7       11.42        5.27      2.93 o
  10   3   7        0.04        1.18      1.96 o
  11   3   7       45.71       47.93      9.89 o
  12   3   7       10.21       18.94      5.77 o
  13   3   7        2.80       11.26      6.61 o
  14   3   7        0.11       -0.13      8.54 o
 -15   4   7        2.70        2.94      3.89 o
 -14   4   7       11.76       17.63      4.98 o
 -13   4   7       29.20       28.96      6.36 o
 -12   4   7        6.17        4.02      3.14 o
 -11   4   7       14.27       11.90      2.15 o
 -10   4   7        0.68        2.12      1.27 o
  -9   4   7      126.60      144.02      5.58 o
  -8   4   7       27.55       31.15      3.62 o
  -7   4   7        0.08       -0.84      1.63 o
  -6   4   7        2.61       -0.17      1.58 o
  -5   4   7      186.24      185.92      4.04 o
  -4   4   7       27.38       38.39      3.20 o
  -3   4   7        0.04        1.32      1.69 o
  -2   4   7       60.75       79.96      4.15 o
  -1   4   7       20.12       17.03      1.80 o
   0   4   7      145.21      158.48      4.12 o
   1   4   7      601.22      628.20      6.08 o
   2   4   7        6.52        5.20      1.53 o
   3   4   7       20.48       20.70      2.44 o
   4   4   7       12.75       10.29      1.80 o
   5   4   7       77.95       94.71      4.51 o
   6   4   7       10.59        9.47      3.20 o
   7   4   7        0.64        0.63      2.21 o
   8   4   7        0.01       -0.60      2.24 o
   9   4   7       37.68       84.77      9.62 o
  10   4   7       28.88       58.06      8.38 o
  11   4   7        3.13        8.17      6.06 o
  12   4   7        1.34       29.79     14.26 o
 -12   5   7       13.82       14.90      7.06 o
 -11   5   7       54.98       49.97     13.47 o
 -10   5   7       10.14        7.20      5.69 o
  -9   5   7        0.00        2.63      4.54 o
  -8   5   7        1.22        1.21      3.12 o
  -7   5   7        0.05       -0.06      2.32 o
  -6   5   7       28.91       26.99      3.39 o
  -5   5   7       19.63       17.65      2.76 o
  -4   5   7        6.65       10.43      2.85 o
  -3   5   7       43.68       51.41      6.04 o
  -2   5   7       10.71       23.21      3.44 o
  -1   5   7      111.17      130.88      5.56 o
   0   5   7        0.07        0.82      3.01 o
   1   5   7        2.96        2.90      2.17 o
   2   5   7        4.60        1.25      3.02 o
   3   5   7        0.18        0.96      1.93 o
   4   5   7       12.60       18.10      5.29 o
   5   5   7        0.65        3.77      2.91 o
   6   5   7       23.38       21.46      4.45 o
   7   5   7       66.32      116.10      8.09 o
   8   5   7        0.56        8.95      5.38 o
   9   5   7        0.01       -0.67      7.68 o
  -5   6   7       33.02       23.92      4.10 o
  -4   6   7       12.38        6.21      4.00 o
  -3   6   7        1.35        0.24      2.82 o
  -2   6   7        4.55        3.09      3.71 o
  -1   6   7        0.02       -2.41      3.19 o
   0   6   7        0.51       -1.95      6.06 o
   1   6   7       19.26       12.10      6.41 o
   2   6   7       47.00       52.37     12.82 o
 -20   0   8        0.51       -7.75      7.75 o
 -18   0   8       14.46        5.17      5.28 o
 -16   0   8       19.67       11.38      3.18 o
 -14   0   8      188.43      209.17     12.58 o
 -12   0   8        9.33        9.44      2.26 o
 -10   0   8      549.52      595.50      7.58 o
  -8   0   8        0.39        4.89      1.44 o
  -6   0   8      250.07      254.24      4.22 o
  -4   0   8      912.45      970.36     10.84 o
  -2   0   8        0.08       -0.41      0.82 o
   0   0   8      444.99      445.73      4.90 o
   2   0   8     6255.09     7201.04     62.03 o
   4   0   8      514.91      573.15      5.97 o
   6   0   8       77.46       70.51      3.39 o
   8   0   8       91.94       94.27      4.62 o
  10   0   8        6.80        5.73      2.42 o
  12   0   8      419.67      502.57     11.05 o
  14   0   8       22.14       17.79      3.03 o
  16   0   8        0.92       -4.01      8.99 o
 -20   1   8       13.31        0.77     10.73 o
 -19   1   8        1.04       -2.18      3.67 o
 -18   1   8        1.43       -5.27      5.33 o
 -17   1   8       11.51        4.46      1.52 o
 -16   1   8        0.10       -0.44      1.49 o
 -15   1   8       14.18       10.28      1.39 o
 -14   1   8       60.75       59.93      3.86 o
 -13   1   8        5.35        3.36      1.24 o
 -12   1   8      208.62      233.54      3.92 o
 -11   1   8       82.07       88.06      3.29 o
 -10   1   8        1.34        0.14      1.05 o
  -9   1   8        0.23       -0.44      0.98 o
  -8   1   8        1.00        0.21      0.98 o
  -7   1   8      553.64      611.47      5.47 o
  -6   1   8       96.53       87.48      2.64 o
  -5   1   8        1.45        5.22      0.67 o
  -4   1   8      570.71      630.29      4.87 o
  -3   1   8        1.86        1.48      1.00 o
  -2   1   8      186.00      172.90      2.44 o
  -1   1   8     2787.74     3018.06     18.19 o
   0   1   8       51.67       50.62      2.27 o
   1   1   8      214.13      217.76      2.61 o
   2   1   8       17.12       11.40      0.95 o
   3   1   8       27.57       16.23      1.86 o
   4   1   8      309.10      325.15      3.69 o
   5   1   8      798.84      884.15      7.51 o
   6   1   8       87.03       86.42      3.44 o
   7   1   8       12.04       11.94      1.72 o
   8   1   8      348.66      358.55      4.37 o
   9   1   8      186.81      221.61      3.89 o
  10   1   8        0.34       -0.79      1.39 o
  11   1   8       18.43       15.54      3.27 o
  12   1   8       19.17       18.00      3.07 o
  13   1   8        1.33        1.27      1.76 o
  14   1   8       31.83       21.10      5.20 o
  15   1   8       78.93       49.26      8.17 o
  16   1   8       10.35        3.35      6.85 o
 -19   2   8       20.52        6.53      5.83 o
 -18   2   8        2.07       -0.76      4.96 o
 -17   2   8        1.68        0.04      2.68 o
 -16   2   8        0.74       -0.77      2.31 o
 -15   2   8       32.51       23.85      2.98 o
 -14   2   8        0.87       -0.47      1.82 o
 -13   2   8        4.59        2.11      1.97 o
 -12   2   8        5.25        4.21      1.42 o
 -11   2   8      156.03      160.58      3.10 o
 -10   2   8      204.30      215.57      3.79 o
  -9   2   8      346.06      359.85      4.38 o
  -8   2   8       87.92       85.61      2.68 o
  -7   2   8       16.41       15.78      1.68 o
  -6   2   8       55.27       60.82      3.00 o
  -5   2   8       93.50       98.30      2.41 o
  -4   2   8      837.33      932.07      6.78 o
  -3   2   8      261.17      266.67      3.03 o
  -2   2   8       16.17        9.94      1.05 o
  -1   2   8      552.98      569.31      4.60 o
   0   2   8       79.80       83.21      1.99 o
   1   2   8      281.83      275.59      2.89 o
   2   2   8       55.05       57.62      2.53 o
   3   2   8      320.62      316.12      3.81 o
   4   2   8       37.70       47.84      3.20 o
   5   2   8      570.55      576.45      6.38 o
   6   2   8       26.35       57.36      4.04 o
   7   2   8       18.08       14.98      2.61 o
   8   2   8       96.59      114.72      4.36 o
   9   2   8       14.43       11.94      2.15 o
  10   2   8        2.32        0.31      1.76 o
  11   2   8        3.99        0.60      2.06 o
  12   2   8        4.51        4.26      2.59 o
  13   2   8       48.37       76.22      8.34 o
  14   2   8        2.59        5.73      5.58 o
  15   2   8       38.12       93.35     20.99 o
 -17   3   8       34.14       22.75      6.72 o
 -16   3   8       20.49       16.64      7.52 o
 -15   3   8        1.95        2.88      3.52 o
 -14   3   8        2.67        1.36      2.51 o
 -13   3   8       16.89       17.58      2.33 o
 -12   3   8       46.22       56.21      4.47 o
 -11   3   8       22.68       19.61      3.34 o
 -10   3   8        0.68        0.12      1.90 o
  -9   3   8        1.26        1.38      1.26 o
  -8   3   8      213.48      209.85      4.10 o
  -7   3   8      311.13      322.92      3.73 o
  -6   3   8      188.99      209.83      2.97 o
  -5   3   8       31.74       31.53      1.88 o
  -4   3   8        2.86        2.02      1.20 o
  -3   3   8        3.48        3.19      1.55 o
  -2   3   8       89.95       85.49      2.98 o
  -1   3   8        2.50        0.43      1.35 o
   0   3   8      317.79      311.75      3.69 o
   1   3   8      212.07      215.28      3.28 o
   2   3   8      905.77      922.81      7.01 o
   3   3   8       13.85       17.10      2.29 o
   4   3   8        4.99        2.37      1.34 o
   5   3   8        6.74        4.08      1.60 o
   6   3   8       44.79       33.31      6.21 o
   7   3   8       23.86       16.27      2.28 o
   8   3   8        7.43        4.39      4.33 o
   9   3   8        5.44        3.45      2.25 o
  10   3   8       89.76      110.10      6.37 o
  11   3   8       10.49        3.14      4.79 o
  12   3   8       10.13       45.04     13.28 o
  13   3   8        0.47       -1.15      7.14 o
  14   3   8        1.61       -6.20      6.20 o
 -15   4   8        2.09        5.37      4.18 o
 -14   4   8       28.98       41.13      5.28 o
 -13   4   8       33.28       38.03      4.80 o
 -12   4   8        4.19        1.55      3.11 o
 -11   4   8        4.75        6.25      3.88 o
 -10   4   8       19.18       24.01      4.34 o
  -9   4   8        5.95        9.97      2.16 o
  -8   4   8       13.24        9.70      2.30 o
  -7   4   8        4.30        0.51      1.44 o
  -6   4   8        1.40        1.96      1.66 o
  -5   4   8      221.12      229.96      4.25 o
  -4   4   8      575.58      646.21      6.54 o
  -3   4   8       49.98       50.83      3.38 o
  -2   4   8       38.37       23.96      4.93 o
  -1   4   8       59.00       69.93      4.54 o
   0   4   8        9.67       12.31      2.63 o
   1   4   8        8.35        9.10      2.12 o
   2   4   8       16.20       12.75      2.28 o
   3   4   8       19.58       15.44      2.56 o
   4   4   8       82.70       92.79      4.36 o
   5   4   8       63.37       46.31      5.84 o
   6   4   8       22.01       26.93      5.65 o
   7   4   8       16.91       16.52      3.12 o
   8   4   8       17.76       26.07      5.66 o
   9   4   8       13.78       21.82      7.09 o
  10   4   8        0.97        0.57      4.79 o
  11   4   8        2.14       -2.89      5.32 o
 -12   5   8        1.66        7.49     11.52 o
 -11   5   8       39.57       36.94      8.69 o
 -10   5   8       14.23       21.16      6.24 o
  -9   5   8        1.25        6.27      3.53 o
  -8   5   8       10.69        8.44      4.15 o
  -7   5   8       25.59       21.47      4.54 o
  -6   5   8        0.64        1.70      2.22 o
  -5   5   8        1.28        3.76      2.40 o
  -4   5   8        0.75        7.81      2.99 o
  -3   5   8        5.79       13.04      3.27 o
  -2   5   8      233.24      254.39      6.10 o
  -1   5   8      216.63      273.01      6.42 o
   0   5   8        0.13        0.66      2.62 o
   1   5   8       15.80       12.56      3.52 o
   2   5   8        0.00       -0.79      1.86 o
   3   5   8       10.33        8.91      2.50 o
   4   5   8        8.69        9.16      4.96 o
   5   5   8        4.23        3.86      2.78 o
   6   5   8        0.02        2.37      3.40 o
   7   5   8        0.73        8.23      4.77 o
   8   5   8       17.53       18.91      6.78 o
  -3   6   8        3.03        3.09      3.46 o
  -2   6   8        2.25        5.46      3.89 o
  -1   6   8        3.33       12.65      6.70 o
   0   6   8        1.74        5.00     10.89 o
 -19   0   9        7.29       -3.08      5.33 o
 -17   0   9        6.86        1.41      2.92 o
 -15   0   9      169.05      182.24     10.88 o
 -13   0   9       25.55       28.38      8.26 o
 -11   0   9      193.83      189.74      4.88 o
  -9   0   9       77.01       73.53      3.60 o
  -7   0   9      139.05      193.28      4.51 o
  -5   0   9     1756.26     1785.61     18.65 o
  -3   0   9      888.80      876.68      9.08 o
  -1   0   9       76.76       90.66      2.88 o
   1   0   9      872.96      897.11      9.33 o
   3   0   9       11.63       13.62      2.33 o
   5   0   9        0.63        0.48      1.23 o
   7   0   9      201.44      209.10      4.81 o
   9   0   9      199.11      225.88      6.85 o
  11   0   9      850.50      954.04     17.30 o
  13   0   9       16.16        7.31      3.32 o
  15   0   9       27.57       12.61      4.81 o
 -20   1   9        0.77       -6.06      6.06 o
 -19   1   9        6.20        3.84      4.78 o
 -18   1   9       30.14       18.25      5.45 o
 -17   1   9       27.54       17.89      2.34 o
 -16   1   9        5.63        3.82      1.75 o
 -15   1   9        6.65        2.55      1.26 o
 -14   1   9        3.93        1.87      1.62 o
 -13   1   9      205.23      212.83      5.00 o
 -12   1   9      126.67      140.32      4.26 o
 -11   1   9        7.93        6.20      1.22 o
 -10   1   9       59.48       69.50      2.94 o
  -9   1   9       16.65       13.45      1.30 o
  -8   1   9      235.67      240.10      3.52 o
  -7   1   9       67.23       67.23      2.81 o
  -6   1   9      231.87      231.63      2.96 o
  -5   1   9      350.59      361.73      3.79 o
  -4   1   9       65.30       98.53      2.22 o
  -3   1   9      420.28      414.73      3.39 o
  -2   1   9      749.23      747.30      5.83 o
  -1   1   9     1218.55     1273.33      8.08 o
   0   1   9       38.71       35.21      2.06 o
   1   1   9      173.55      176.98      2.51 o
   2   1   9       42.94       49.63      2.20 o
   3   1   9        8.13        6.26      0.77 o
   4   1   9      378.80      382.77      4.29 o
   5   1   9      198.45      200.64      3.42 o
   6   1   9       11.13        6.32      1.24 o
   7   1   9        0.27       -0.85      1.41 o
   8   1   9      401.82      439.07      6.41 o
   9   1   9      389.32      429.28      7.04 o
  10   1   9       38.42       34.00      3.24 o
  11   1   9       27.00       23.10      3.34 o
  12   1   9       80.75       95.09      4.53 o
  13   1   9        0.00       -0.12      2.70 o
  14   1   9       85.23      114.70     10.93 o
  15   1   9       23.63        6.55      4.79 o
 -19   2   9        1.51       -4.25      4.25 o
 -18   2   9        0.37       -1.58      3.32 o
 -17   2   9       15.07       10.49      3.24 o
 -16   2   9      116.36      151.03      7.34 o
 -15   2   9        3.63        0.28      2.45 o
 -14   2   9       33.01       30.89      4.17 o
 -13   2   9        7.75        5.54      2.04 o
 -12   2   9        0.00       -1.33      1.33 o
 -11   2   9       45.04       31.37      2.31 o
 -10   2   9      394.17      413.62      4.97 o
  -9   2   9       90.96       98.39      3.10 o
  -8   2   9      185.53      190.76      3.11 o
  -7   2   9        1.62        1.52      1.23 o
  -6   2   9      144.47      138.47      2.97 o
  -5   2   9        1.01        2.40      0.97 o
  -4   2   9      566.72      572.38      4.68 o
  -3   2   9        6.01        5.89      1.03 o
  -2   2   9      188.74      192.08      2.55 o
  -1   2   9      106.54      115.17      2.34 o
   0   2   9      173.21      159.53      2.42 o
   1   2   9      160.45      149.61      2.31 o
   2   2   9       98.15      105.19      2.70 o
   3   2   9        6.29        3.18      1.09 o
   4   2   9       22.33       14.99      2.29 o
   5   2   9      225.45      216.10      4.23 o
   6   2   9      566.43      608.30      6.88 o
   7   2   9       23.05       13.42      3.63 o
   8   2   9       14.75        5.26      1.71 o
   9   2   9        0.00       -0.95      1.93 o
  10   2   9        2.22       -1.44      2.08 o
  11   2   9        0.73       -1.64      2.49 o
  12   2   9       17.65        7.76      3.42 o
  13   2   9        0.00       -2.01      5.15 o
  14   2   9       71.78      146.01     17.01 o
 -17   3   9       15.15        4.08      7.14 o
 -16   3   9        4.93        0.17      4.24 o
 -15   3   9        0.09       -3.69      3.92 o
 -14   3   9       17.23       14.95      3.46 o
 -13   3   9       81.21      115.73      7.33 o
 -12   3   9        6.08        3.16      2.49 o
 -11   3   9      196.52      242.23      6.71 o
 -10   3   9       52.24       52.28      4.39 o
  -9   3   9       40.09       33.78      4.87 o
  -8   3   9      151.03      156.62      3.92 o
  -7   3   9      558.60      584.84      5.68 o
  -6   3   9       19.33       19.55      2.24 o
  -5   3   9       35.98       34.25      3.13 o
  -4   3   9        8.43        7.44      1.45 o
  -3   3   9       34.47       24.43      2.37 o
  -2   3   9        0.02        0.22      1.31 o
  -1   3   9       82.27       79.22      3.43 o
   0   3   9        9.89        5.66      1.30 o
   1   3   9       12.69       10.38      1.70 o
   2   3   9       20.69       21.92      2.17 o
   3   3   9      424.03      427.45      4.73 o
   4   3   9       10.88        8.61      1.61 o
   5   3   9       15.69       14.94      1.76 o
   6   3   9        1.12        0.59      1.71 o
   7   3   9        7.28        2.93      1.78 o
   8   3   9        7.81        3.48      2.48 o
   9   3   9       26.24       18.30      5.21 o
  10   3   9       10.16        4.91      4.58 o
  11   3   9        9.64       12.83      4.58 o
  12   3   9       61.02       37.27      5.67 o
  13   3   9        0.54       26.02     14.66 o
 -15   4   9        8.53        4.86      6.41 o
 -14   4   9       74.03      118.87      9.05 o
 -13   4   9       21.81       18.41      5.47 o
 -12   4   9        0.70        5.98      3.27 o
 -11   4   9       30.02       29.05      6.79 o
 -10   4   9       36.77       39.28      6.11 o
  -9   4   9       50.58       51.69      7.49 o
  -8   4   9        5.57        6.40      2.15 o
  -7   4   9        0.02       -1.38      1.38 o
  -6   4   9       44.02       58.62      3.22 o
  -5   4   9       57.91       82.24      3.66 o
  -4   4   9      237.77      279.77      4.32 o
  -3   4   9       58.59       74.70      4.07 o
  -2   4   9        5.73        5.96      2.32 o
  -1   4   9       22.83       15.11      2.13 o
   0   4   9       71.51       76.72      4.33 o
   1   4   9       37.19       36.38      3.36 o
   2   4   9        0.15        0.02      1.28 o
   3   4   9        4.58        0.78      1.94 o
   4   4   9        3.22        4.41      2.31 o
   5   4   9       35.58       45.04      5.35 o
   6   4   9        9.54        5.15      2.64 o
   7   4   9       43.35       38.95      6.18 o
   8   4   9       15.10       22.10      4.59 o
   9   4   9       36.67       52.68      8.43 o
  10   4   9        0.48       -2.85      5.21 o
  11   4   9        7.92        7.39     10.09 o
 -11   5   9        2.23        5.33      4.61 o
 -10   5   9        0.25        5.74      6.61 o
  -9   5   9        0.15        7.69      5.79 o
  -8   5   9        5.78       14.38      3.80 o
  -7   5   9       11.05       12.30      4.33 o
  -6   5   9       46.36       74.29      5.81 o
  -5   5   9        0.23        4.33      2.99 o
  -4   5   9        4.07        3.98      3.25 o
  -3   5   9       58.57       86.83      6.13 o
  -2   5   9       48.00       96.22      7.45 o
  -1   5   9       22.08       21.35      4.85 o
   0   5   9       24.32       25.95      6.67 o
   1   5   9        3.95        2.91      3.39 o
   2   5   9        1.48        3.24      3.12 o
   3   5   9        0.86       -3.40      3.40 o
   4   5   9       18.87       21.98      7.53 o
   5   5   9        0.00       -2.98      3.62 o
   6   5   9        7.94       15.02      6.42 o
   7   5   9        1.50        4.53      7.43 o
 -20   0  10       15.88       -3.20      8.52 o
 -18   0  10        0.00       -1.60      3.24 o
 -16   0  10      120.29      148.91      7.57 o
 -14   0  10       27.98       17.24      4.68 o
 -12   0  10       28.00       28.16      2.88 o
 -10   0  10      251.11      299.67      5.59 o
  -8   0  10      180.15      209.93      4.53 o
  -6   0  10       90.63       88.19      4.35 o
  -4   0  10      217.62      198.70      4.04 o
  -2   0  10       15.39       13.23      1.68 o
   0   0  10       58.78       46.82      3.28 o
   2   0  10        9.92       12.30      2.02 o
   4   0  10        0.25       -0.78      1.24 o
   6   0  10      103.37      108.68      4.22 o
   8   0  10      383.40      404.01      6.76 o
  10   0  10       78.79      107.81      5.80 o
  12   0  10       57.74       29.87      3.25 o
  14   0  10       28.08       12.63      4.81 o
 -19   1  10       56.07       37.85      5.49 o
 -18   1  10        0.01       -3.65      3.65 o
 -17   1  10       27.06       16.07      2.53 o
 -16   1  10        5.11        2.98      2.13 o
 -15   1  10        0.27        0.12      1.68 o
 -14   1  10       74.38       85.81      5.98 o
 -13   1  10       62.37       81.85      4.61 o
 -12   1  10       19.15       16.05      2.55 o
 -11   1  10       26.30       20.96      2.27 o
 -10   1  10        0.01       -1.21      1.21 o
  -9   1  10       57.98       65.16      2.94 o
  -8   1  10       54.95       56.40      2.74 o
  -7   1  10      220.74      235.01      3.83 o
  -6   1  10        0.04        0.54      0.93 o
  -5   1  10        3.32        4.06      1.04 o
  -4   1  10       42.00       37.92      2.28 o
  -3   1  10       41.44       39.86      2.10 o
  -2   1  10        2.04        2.48      0.82 o
  -1   1  10       27.81       18.43      2.71 o
   0   1  10        4.22        3.16      0.83 o
   1   1  10       26.83       19.12      1.90 o
   2   1  10       92.54       89.69      2.17 o
   3   1  10       19.03       13.29      1.58 o
   4   1  10      236.72      256.58      3.73 o
   5   1  10       48.31       31.65      4.48 o
   6   1  10       82.87       90.96      3.64 o
   7   1  10       13.15       11.82      1.83 o
   8   1  10      124.08      141.82      4.62 o
   9   1  10       11.17        7.20      2.14 o
  10   1  10       21.42       14.13      2.53 o
  11   1  10       93.28      110.96      6.75 o
  12   1  10        2.02       -0.20      2.85 o
  13   1  10        8.85        3.74      3.13 o
  14   1  10        0.66       -5.21      5.21 o
  15   1  10        0.02       -5.42      5.42 o
 -19   2  10        0.69       -5.52      6.59 o
 -18   2  10        3.98       -1.53      3.58 o
 -17   2  10       25.59       21.48      5.13 o
 -16   2  10       11.52       13.80      2.89 o
 -15   2  10        0.45       -2.42      2.42 o
 -14   2  10       17.92       18.40      3.30 o
 -13   2  10        5.42        2.14      1.26 o
 -12   2  10        8.34        4.64      1.70 o
 -11   2  10       24.46       14.14      2.84 o
 -10   2  10       16.16        9.59      2.30 o
  -9   2  10       10.96       11.49      1.60 o
  -8   2  10       42.33       46.60      3.02 o
  -7   2  10      179.79      186.86      3.60 o
  -6   2  10        1.55        4.48      1.17 o
  -5   2  10      155.93      165.17      2.67 o
  -4   2  10       17.60       16.07      1.64 o
  -3   2  10        0.07       -0.17      1.14 o
  -2   2  10        4.32        3.32      0.80 o
  -1   2  10       23.90       30.52      2.35 o
   0   2  10        2.80        2.67      0.90 o
   1   2  10      194.81      209.90      3.14 o
   2   2  10        7.87        4.32      1.07 o
   3   2  10       27.46       16.40      1.91 o
   4   2  10       24.42       15.39      2.83 o
   5   2  10      269.31      279.90      5.22 o
   6   2  10      102.76      107.58      4.47 o
   7   2  10      149.58      170.75      5.07 o
   8   2  10        0.26       -1.07      1.64 o
   9   2  10       28.87       20.35      3.64 o
  10   2  10        3.20       -1.76      2.31 o
  11   2  10        7.79        3.84      5.74 o
  12   2  10        6.04        0.98      4.19 o
  13   2  10       14.16       36.33     13.72 o
  14   2  10        0.60        6.68     10.94 o
 -17   3  10        0.07       -3.36      5.24 o
 -16   3  10        7.05       -0.03      4.14 o
 -15   3  10        2.03        1.11      5.36 o
 -14   3  10        0.05        1.79      3.37 o
 -13   3  10       10.42        9.98      3.27 o
 -12   3  10        2.12        4.25      3.09 o
 -11   3  10       10.37        7.96      1.91 o
 -10   3  10      202.67      220.11      4.60 o
  -9   3  10        0.41       -1.58      1.58 o
  -8   3  10       12.11       19.62      2.45 o
  -7   3  10       16.45       20.40      2.38 o
  -6   3  10       32.36       24.40      3.86 o
  -5   3  10        1.33        2.10      1.33 o
  -4   3  10       17.13       15.03      2.12 o
  -3   3  10       36.75       43.63      3.47 o
  -2   3  10      210.33      223.02      4.14 o
  -1   3  10       45.44       24.87      3.96 o
   0   3  10        1.88       -1.35      1.35 o
   1   3  10        4.84        2.70      1.08 o
   2   3  10       89.91       88.71      3.27 o
   3   3  10      104.84      107.89      3.67 o
   4   3  10       48.99       61.26      3.50 o
   5   3  10        5.90        2.51      1.63 o
   6   3  10        1.30        0.31      1.90 o
   7   3  10        0.87        0.94      2.39 o
   8   3  10       21.63       23.33      5.27 o
   9   3  10        2.73       -0.81      2.69 o
  10   3  10       52.43       32.62      5.27 o
  11   3  10       18.24       17.16      7.21 o
  12   3  10        2.09        3.66      4.69 o
 -15   4  10        2.49        8.96      5.50 o
 -14   4  10       32.11       26.82      7.29 o
 -13   4  10       21.65       24.27      7.29 o
 -12   4  10       23.08       21.16      3.71 o
 -11   4  10        0.03        3.31      3.06 o
 -10   4  10        1.11       -0.28      2.89 o
  -9   4  10        1.64        3.37      1.86 o
  -8   4  10        6.67        7.68      2.97 o
  -7   4  10       15.33       15.62      3.05 o
  -6   4  10        7.08        7.39      1.98 o
  -5   4  10        0.69        5.98      1.76 o
  -4   4  10      132.74      151.35      4.02 o
  -3   4  10        1.98        4.25      2.19 o
  -2   4  10        0.14        0.49      2.17 o
  -1   4  10       18.48       14.20      2.25 o
   0   4  10       69.67       75.46      4.39 o
   1   4  10       11.21       10.05      1.59 o
   2   4  10       23.29       20.15      4.20 o
   3   4  10       30.89       19.73      4.09 o
   4   4  10       16.34        9.17      4.32 o
   5   4  10        4.67        3.36      2.30 o
   6   4  10        3.48       -1.50      2.64 o
   7   4  10       10.03        4.49      3.71 o
   8   4  10       30.51       39.44      5.56 o
   9   4  10        6.73        9.35      4.72 o
  10   4  10        0.09       -6.59      6.59 o
 -11   5  10        2.27       17.38     10.68 o
 -10   5  10        3.44        5.23      5.93 o
  -9   5  10        9.15       17.02      4.59 o
  -8   5  10        0.03        5.75      3.42 o
  -7   5  10       46.80       39.21      5.96 o
  -6   5  10        1.62        2.40      2.78 o
  -5   5  10        1.58       -0.61      2.80 o
  -4   5  10       15.23        5.23      2.78 o
  -3   5  10       21.22       10.96      4.20 o
  -2   5  10       30.23       36.15      5.09 o
  -1   5  10       18.67       37.37      5.19 o
   0   5  10        1.43       15.52      5.21 o
   1   5  10        0.30        0.91      3.20 o
   2   5  10        0.46        1.15      5.55 o
   3   5  10        5.22        5.04      4.44 o
   4   5  10        0.92        2.77      5.01 o
   5   5  10       16.09       29.36      6.84 o
   6   5  10       28.55       38.13     11.08 o
 -19   0  11        1.00       -2.18      7.24 o
 -17   0  11       20.86       14.29      3.41 o
 -15   0  11        0.27        0.87      3.81 o
 -13   0  11       50.24       42.05      6.52 o
 -11   0  11      135.15      120.71      5.12 o
  -9   0  11        5.21        2.20      1.81 o
  -7   0  11       87.27       90.38      3.81 o
  -5   0  11      141.09      148.55      4.90 o
  -3   0  11     2152.73     2129.63     20.13 o
  -1   0  11      174.79      163.25      4.01 o
   1   0  11      723.44      798.23      8.30 o
   3   0  11      106.04      115.62      3.84 o
   5   0  11       20.81       17.01      3.15 o
   7   0  11      157.75      168.99      5.10 o
   9   0  11       22.82       15.12      2.21 o
  11   0  11       72.61       48.24      9.48 o
  13   0  11        4.17        1.26      6.12 o
 -19   1  11        0.89       -3.87      3.87 o
 -18   1  11       14.01        7.01      3.56 o
 -17   1  11        5.89        3.60      3.23 o
 -16   1  11        4.95       -0.97      2.35 o
 -15   1  11        8.76        8.91      2.33 o
 -14   1  11       34.35       24.51      2.21 o
 -13   1  11        5.94        2.51      2.25 o
 -12   1  11        2.04        2.32      1.55 o
 -11   1  11        4.49        1.39      1.53 o
 -10   1  11        0.67       -0.22      1.35 o
  -9   1  11      290.22      276.71      4.22 o
  -8   1  11      127.61      121.45      3.17 o
  -7   1  11        0.09       -0.46      1.27 o
  -6   1  11      546.04      533.45      5.05 o
  -5   1  11       86.81       81.44      2.79 o
  -4   1  11       13.15        8.10      1.25 o
  -3   1  11      161.52      157.54      2.90 o
  -2   1  11       95.10      111.18      2.63 o
  -1   1  11      231.55      235.58      3.11 o
   0   1  11      318.54      324.91      3.75 o
   1   1  11       23.83       13.95      1.16 o
   2   1  11       79.55       77.45      2.61 o
   3   1  11       24.16       20.62      2.53 o
   4   1  11      427.97      449.24      4.81 o
   5   1  11       56.08       57.22      3.62 o
   6   1  11       22.14       16.51      2.54 o
   7   1  11       47.66       27.22      4.32 o
   8   1  11       18.64       10.96      4.08 o
   9   1  11       19.54       18.20      4.05 o
  10   1  11       17.80       12.92      2.47 o
  11   1  11        2.65        1.43      2.46 o
  12   1  11        4.44        1.78      2.66 o
  13   1  11       59.64       36.66     12.41 o
  14   1  11       21.90       12.65      4.20 o
 -18   2  11        0.05       -4.86      4.98 o
 -17   2  11        0.05       -0.88      3.20 o
 -16   2  11        0.85       -0.07      3.40 o
 -15   2  11       25.90       19.97      3.29 o
 -14   2  11        2.18        1.17      1.82 o
 -13   2  11        8.68        7.50      2.38 o
 -12   2  11       64.50       61.06      4.08 o
 -11   2  11        3.78        3.90      1.48 o
 -10   2  11       56.43       55.30      2.78 o
  -9   2  11      295.90      349.35      5.30 o
  -8   2  11      125.24      135.25      3.80 o
  -7   2  11       50.15       58.89      3.15 o
  -6   2  11      261.14      264.41      4.54 o
  -5   2  11        9.58        8.41      1.33 o
  -4   2  11       68.16       67.18      2.78 o
  -3   2  11        5.22        4.24      1.51 o
  -2   2  11       22.48       17.89      1.77 o
  -1   2  11        0.28        0.24      1.01 o
   0   2  11       37.79       44.32      2.77 o
   1   2  11       26.41       16.83      2.37 o
   2   2  11      162.96      165.27      4.46 o
   3   2  11       26.14       18.37      3.85 o
   4   2  11        1.07       -0.67      1.50 o
   5   2  11       15.17       11.20      3.43 o
   6   2  11      123.08      136.44      4.87 o
   7   2  11       80.69       99.74      5.04 o
   8   2  11       26.60       22.50      8.11 o
   9   2  11        0.98       -2.15      2.15 o
  10   2  11        1.20       -2.49      2.49 o
  11   2  11        0.01       -1.60      2.69 o
  12   2  11       31.66       28.67      7.18 o
  13   2  11        1.93        5.94      4.31 o
 -17   3  11        0.45        3.09      6.67 o
 -16   3  11        4.40       -4.71      5.42 o
 -15   3  11       32.51       37.40      6.37 o
 -14   3  11        7.63        9.46      3.23 o
 -13   3  11        4.27        5.25      2.97 o
 -12   3  11        6.72        7.25      2.56 o
 -11   3  11       29.13       32.71      3.55 o
 -10   3  11        1.00        5.42      2.09 o
  -9   3  11        3.98        7.09      2.10 o
  -8   3  11       66.07       65.51      3.22 o
  -7   3  11       93.81      102.46      3.97 o
  -6   3  11        1.99        0.69      1.33 o
  -5   3  11       36.97       28.62      4.38 o
  -4   3  11        3.06        1.68      1.60 o
  -3   3  11       16.82       17.90      2.49 o
  -2   3  11        8.10        5.95      1.48 o
  -1   3  11       11.71       10.52      1.70 o
   0   3  11       23.56       16.37      3.29 o
   1   3  11        8.70        5.66      1.67 o
   2   3  11        9.48        7.93      1.89 o
   3   3  11       70.74       78.68      3.52 o
   4   3  11        6.01        6.50      1.50 o
   5   3  11       55.64       76.31      4.81 o
   6   3  11        1.35        1.06      1.96 o
   7   3  11        8.08        7.08      3.11 o
   8   3  11        1.00        1.54      2.74 o
   9   3  11       70.14       47.19      8.99 o
  10   3  11       11.67        6.47      5.63 o
  11   3  11        1.15        1.88      7.72 o
  12   3  11        0.14       -0.35      6.25 o
 -14   4  11        8.61       20.32      4.52 o
 -13   4  11       25.41       29.06      5.44 o
 -12   4  11        2.83       10.32      4.51 o
 -11   4  11       49.62       40.93      6.93 o
 -10   4  11        0.47        4.33      3.99 o
  -9   4  11       39.96       22.92      5.82 o
  -8   4  11        3.93        1.55      2.05 o
  -7   4  11       15.02        8.97      2.70 o
  -6   4  11       54.38       67.25      4.05 o
  -5   4  11       44.22       63.78      4.20 o
  -4   4  11        5.51        6.70      2.29 o
  -3   4  11        0.57        0.40      2.86 o
  -2   4  11        2.44        2.18      2.69 o
  -1   4  11       10.37        8.76      3.01 o
   0   4  11       22.19       16.49      3.21 o
   1   4  11        5.14        8.34      3.96 o
   2   4  11        2.59        7.74      2.87 o
   3   4  11       13.65       12.67      3.22 o
   4   4  11        4.68        0.36      2.94 o
   5   4  11        9.92        3.83      3.95 o
   6   4  11       13.77        7.92      3.16 o
   7   4  11       12.01        6.34      4.98 o
   8   4  11        1.74       -1.67      4.27 o
   9   4  11        0.43       -2.17      5.79 o
 -10   5  11        0.19        4.03     12.26 o
  -9   5  11        5.17       12.03      7.25 o
  -8   5  11       12.96       24.18      6.82 o
  -7   5  11        7.71       13.34      3.28 o
  -6   5  11        4.52        4.40      4.29 o
  -5   5  11        0.03       -1.73      2.92 o
  -4   5  11        1.94        0.76      3.16 o
  -3   5  11       40.50       31.77      6.83 o
  -2   5  11       47.79       35.67      5.58 o
  -1   5  11        0.04        3.07      4.57 o
   0   5  11        0.18       -2.02      4.87 o
   1   5  11        0.43       -4.11      4.11 o
   2   5  11        3.66        1.48      4.52 o
   3   5  11        3.83        4.92      8.23 o
   4   5  11        5.37       13.97      8.30 o
   5   5  11        1.78        5.79      7.64 o
 -18   0  12       15.24        7.12      3.85 o
 -16   0  12        7.39        7.86      4.19 o
 -14   0  12        1.66        2.51      2.86 o
 -12   0  12      662.20      692.82     10.24 o
 -10   0  12      105.99      119.22      4.76 o
  -8   0  12        1.38       -1.81      1.81 o
  -6   0  12       57.69       56.65      4.90 o
  -4   0  12      159.92      170.63      4.76 o
  -2   0  12     1582.41     1497.48     13.14 o
   0   0  12       62.85       71.49      3.86 o
   2   0  12        6.78        5.70      1.56 o
   4   0  12       32.26       36.99      4.24 o
   6   0  12      265.28      288.46      6.03 o
   8   0  12        2.95       -1.85      1.85 o
  10   0  12      211.67      218.99      7.31 o
  12   0  12       14.92       19.24      7.09 o
 -19   1  12        3.28       -5.80      6.24 o
 -18   1  12        3.21       -2.97      6.86 o
 -17   1  12        1.38       -1.96      5.28 o
 -16   1  12        0.04        0.54      2.03 o
 -15   1  12      104.77      121.90      6.68 o
 -14   1  12       92.34      105.81      6.05 o
 -13   1  12       18.68       13.98      3.64 o
 -12   1  12       36.72       27.12      4.48 o
 -11   1  12        0.43       -0.01      1.64 o
 -10   1  12       64.72       65.73      3.35 o
  -9   1  12       35.31       17.12      2.33 o
  -8   1  12        8.22        9.78      1.33 o
  -7   1  12       71.59       78.26      3.27 o
  -6   1  12      859.58      907.35      7.03 o
  -5   1  12      483.79      458.18      6.67 o
  -4   1  12       49.19       43.41      2.53 o
  -3   1  12        0.13       -0.34      0.97 o
  -2   1  12       49.17       52.33      2.36 o
  -1   1  12       48.23       49.27      2.32 o
   0   1  12      179.46      167.80      3.03 o
   1   1  12      252.29      262.06      3.70 o
   2   1  12       26.54       19.44      2.71 o
   3   1  12      225.70      232.02      3.64 o
   4   1  12      110.09      102.96      3.30 o
   5   1  12        3.97        0.28      1.41 o
   6   1  12        3.95        1.49      1.73 o
   7   1  12       42.56       23.94      2.74 o
   8   1  12       37.07       22.83      3.98 o
   9   1  12       33.23       30.28      4.95 o
  10   1  12       11.92        7.76      2.46 o
  11   1  12        3.17       -1.32      2.69 o
  12   1  12        1.01       -3.42      3.42 o
  13   1  12       34.02       21.87      8.30 o
 -18   2  12       21.93       17.44      5.66 o
 -17   2  12       64.35       51.23      9.89 o
 -16   2  12        2.02       -0.97      4.56 o
 -15   2  12       35.24       30.94      7.95 o
 -14   2  12        7.85        5.45      2.79 o
 -13   2  12        3.75        3.03      1.72 o
 -12   2  12       45.07       25.46      2.60 o
 -11   2  12       70.89       74.87      3.57 o
 -10   2  12        6.27        5.73      1.85 o
  -9   2  12      601.70      656.60      7.25 o
  -8   2  12      266.08      260.84      4.33 o
  -7   2  12      134.39      135.91      4.58 o
  -6   2  12       10.50        7.67      1.54 o
  -5   2  12       26.05       39.92      2.85 o
  -4   2  12        5.92        4.81      1.28 o
  -3   2  12       12.27       13.78      1.73 o
  -2   2  12        3.11        2.08      1.33 o
  -1   2  12      120.72      125.01      3.17 o
   0   2  12       62.38       51.83      2.89 o
   1   2  12      527.48      516.06      5.82 o
   2   2  12        2.58        1.70      1.33 o
   3   2  12       10.72        7.74      2.04 o
   4   2  12       41.87       53.09      5.51 o
   5   2  12       24.86       17.77      3.04 o
   6   2  12        7.58        7.26      2.56 o
   7   2  12       20.11       17.61      3.54 o
   8   2  12       20.68        8.49      2.25 o
   9   2  12        0.04        0.80      3.09 o
  10   2  12        1.17       -3.83      3.83 o
  11   2  12        6.70        3.79      5.94 o
  12   2  12        1.70       -0.98      4.59 o
 -16   3  12        0.17       -3.79      3.79 o
 -15   3  12       14.19       10.75      4.05 o
 -14   3  12       45.37       61.97      7.06 o
 -13   3  12        0.67        6.39      3.13 o
 -12   3  12      303.52      374.72      6.96 o
 -11   3  12       71.59       86.05      5.05 o
 -10   3  12        8.40       13.08      2.53 o
  -9   3  12       61.44       72.76      3.64 o
  -8   3  12       29.16       25.07      4.83 o
  -7   3  12        0.26       -1.73      1.73 o
  -6   3  12        6.85       11.42      2.31 o
  -5   3  12        2.88        1.09      1.59 o
  -4   3  12       83.60       81.06      4.17 o
  -3   3  12       25.06       26.48      3.64 o
  -2   3  12      300.24      311.30      6.09 o
  -1   3  12       24.90       16.89      2.04 o
   0   3  12        8.01        6.10      1.55 o
   1   3  12       11.71        7.84      2.50 o
   2   3  12       27.03       20.19      3.94 o
   3   3  12       10.46        8.33      2.44 o
   4   3  12      105.38      131.33      4.31 o
   5   3  12       22.12       22.58      4.53 o
   6   3  12        1.93        1.83      2.10 o
   7   3  12        0.88       -1.81      3.57 o
   8   3  12        0.58        0.05      2.57 o
   9   3  12        0.00        0.46      4.60 o
  10   3  12        3.68        5.96      6.16 o
  11   3  12        8.35        5.33      7.59 o
 -14   4  12       33.37       48.51      8.28 o
 -13   4  12        2.01        9.53      3.78 o
 -12   4  12       17.42       18.13      5.07 o
 -11   4  12       15.42       24.79      8.13 o
 -10   4  12        0.02        7.71      4.42 o
  -9   4  12       18.65       20.03      3.92 o
  -8   4  12        4.51        8.55      2.37 o
  -7   4  12        1.31        0.50      2.33 o
  -6   4  12        6.77       11.42      1.87 o
  -5   4  12      120.29      144.65      4.62 o
  -4   4  12       18.91       20.41      4.27 o
  -3   4  12        0.73        0.13      2.66 o
  -2   4  12       20.38       10.32      3.89 o
  -1   4  12        2.70       -1.91      1.91 o
   0   4  12        9.79        5.35      2.66 o
   1   4  12       24.81       27.57      5.38 o
   2   4  12       16.43       33.47      9.35 o
   3   4  12        0.01       -2.23      2.23 o
   4   4  12       22.10       19.26      3.69 o
   5   4  12        0.32       -2.65      2.65 o
   6   4  12        8.00       13.89      4.65 o
   7   4  12       10.34        5.37      3.64 o
   8   4  12        3.22        5.74      5.32 o
  -9   5  12        0.22        4.29     15.14 o
  -8   5  12       36.71       34.40      8.48 o
  -7   5  12        4.63        6.32      3.04 o
  -6   5  12        3.17       -1.29      3.31 o
  -5   5  12       12.56       12.98      6.25 o
  -4   5  12        0.51        2.37      7.28 o
  -3   5  12       14.71        4.94      4.45 o
  -2   5  12        4.73        2.02      6.18 o
  -1   5  12        6.79        9.11      9.19 o
   0   5  12        0.32       -0.72      4.92 o
   1   5  12       14.49       10.90      8.21 o
   2   5  12        0.91       -0.72      4.53 o
   3   5  12        3.73        5.25      9.15 o
 -19   0  13        0.01       -6.15      7.62 o
 -17   0  13       54.15       36.09      6.86 o
 -15   0  13       21.66       34.27      6.56 o
 -13   0  13       19.00       14.19      3.07 o
 -11   0  13        0.74       -0.66      2.49 o
  -9   0  13        1.34       -1.37      1.70 o
  -7   0  13      285.89      303.44      7.38 o
  -5   0  13       19.75       15.74      1.89 o
  -3   0  13      106.13      117.81      4.62 o
  -1   0  13      201.75      212.04      5.15 o
   1   0  13      129.69      125.39      4.87 o
   3   0  13       20.21       12.31      3.72 o
   5   0  13        0.90        0.31      1.89 o
   7   0  13        0.01       -1.98      1.98 o
   9   0  13        1.78       -2.96      2.96 o
  11   0  13       10.51        2.56      8.79 o
  13   0  13        2.43      -18.06     18.96 o
 -19   1  13        0.54       -2.75      8.65 o
 -18   1  13        1.44       -2.20      3.89 o
 -17   1  13        0.99       -0.86      2.78 o
 -16   1  13        2.52        2.18      4.03 o
 -15   1  13       41.53       24.65      3.90 o
 -14   1  13       28.28       40.25      5.13 o
 -13   1  13        0.68       -0.20      2.02 o
 -12   1  13        2.72        1.24      1.65 o
 -11   1  13       32.38       20.98      2.51 o
 -10   1  13        3.23        4.34      1.60 o
  -9   1  13       24.25       15.25      2.02 o
  -8   1  13       11.40       10.81      1.79 o
  -7   1  13       88.60       89.26      3.62 o
  -6   1  13       45.74       58.21      4.64 o
  -5   1  13      394.13      393.56      4.28 o
  -4   1  13      147.80      163.68      3.34 o
  -3   1  13      132.79      131.65      2.89 o
  -2   1  13       34.07       28.39      3.79 o
  -1   1  13      320.59      335.05      3.91 o
   0   1  13        6.29        6.05      1.04 o
   1   1  13       18.39       11.00      1.71 o
   2   1  13       11.69        9.01      1.39 o
   3   1  13       28.16       21.16      2.91 o
   4   1  13        1.27       -1.07      1.55 o
   5   1  13        0.25       -1.57      1.57 o
   6   1  13        0.23       -0.48      1.64 o
   7   1  13        7.19        4.65      2.65 o
   8   1  13        7.47        3.92      2.25 o
   9   1  13       15.46       10.71      2.62 o
  10   1  13        1.16        0.07      3.94 o
  11   1  13        0.71       -0.41      3.48 o
  12   1  13        0.12       -4.88      4.88 o
 -18   2  13       25.21       16.85      5.00 o
 -17   2  13        2.72        2.95      5.94 o
 -16   2  13        0.33       -3.63      3.96 o
 -15   2  13        1.14        0.05      4.92 o
 -14   2  13        0.92       -2.32      2.32 o
 -13   2  13        0.01       -0.11      3.78 o
 -12   2  13       12.24       13.21      2.88 o
 -11   2  13       37.87       31.39      4.99 o
 -10   2  13       17.87       17.47      2.60 o
  -9   2  13       28.82       32.91      3.46 o
  -8   2  13       63.01       72.03      5.14 o
  -7   2  13       29.70       17.22      3.92 o
  -6   2  13       38.21       35.27      3.47 o
  -5   2  13        7.98        7.98      1.55 o
  -4   2  13       28.57       24.60      3.09 o
  -3   2  13       16.75       11.39      1.78 o
  -2   2  13       17.96       13.27      1.59 o
  -1   2  13        0.93       -1.16      1.22 o
   0   2  13      109.82      121.76      3.01 o
   1   2  13       89.84       88.03      4.16 o
   2   2  13       97.57      134.60      5.98 o
   3   2  13        2.08        0.44      1.91 o
   4   2  13        0.02       -1.80      1.80 o
   5   2  13        3.85        3.32      2.24 o
   6   2  13       33.43       28.07      5.74 o
   7   2  13        5.69        0.32      2.73 o
   8   2  13        0.08       -2.55      2.75 o
   9   2  13        0.02       -1.58      3.39 o
  10   2  13        0.79       -4.20      7.02 o
  11   2  13        1.34        5.89      4.64 o
 -16   3  13        2.81        2.92      4.20 o
 -15   3  13        5.42       12.05      3.94 o
 -14   3  13        4.87       10.64      3.45 o
 -13   3  13       14.46       13.52      3.94 o
 -12   3  13       28.55       27.28      5.28 o
 -11   3  13       46.25       66.75      6.21 o
 -10   3  13       33.97       55.41      5.22 o
  -9   3  13       37.15       33.92      4.36 o
  -8   3  13        4.61        7.15      2.52 o
  -7   3  13        5.35        5.02      2.57 o
  -6   3  13        2.11        0.52      1.92 o
  -5   3  13       12.33        7.94      1.81 o
  -4   3  13       82.66       83.07      4.40 o
  -3   3  13       60.42       75.34      3.89 o
  -2   3  13       90.26       80.73      4.41 o
  -1   3  13        0.71       -1.74      1.74 o
   0   3  13        1.52       -0.66      1.53 o
   1   3  13        3.94        3.24      1.97 o
   2   3  13        1.01       -0.97      1.91 o
   3   3  13       27.53       24.69      5.55 o
   4   3  13       41.31       32.15      5.07 o
   5   3  13       18.31       21.16      4.23 o
   6   3  13       12.61       11.77      3.59 o
   7   3  13        0.55       -3.14      3.14 o
   8   3  13        1.68       -4.31      6.77 o
   9   3  13       19.99       13.78      8.23 o
  10   3  13        8.23        8.22      5.57 o
 -13   4  13       20.19       32.03      5.26 o
 -12   4  13        1.77       15.53      7.39 o
 -11   4  13        3.11        5.48      3.42 o
 -10   4  13        5.58        6.18      4.51 o
  -9   4  13        0.29        2.30      3.65 o
  -8   4  13        0.42        2.03      4.10 o
  -7   4  13       25.09       21.36      5.77 o
  -6   4  13       18.74       26.91      4.72 o
  -5   4  13       47.25       57.12      5.11 o
  -4   4  13        8.11        3.70      3.11 o
  -3   4  13        0.23       -0.59      3.04 o
  -2   4  13        5.18        0.85      2.24 o
  -1   4  13       30.92       26.57      5.35 o
   0   4  13       14.97       14.85      4.39 o
   1   4  13       24.55       23.25      5.32 o
   2   4  13        2.75       -0.02      4.80 o
   3   4  13        3.09       -1.03      3.82 o
   4   4  13        1.61       -2.87      3.02 o
   5   4  13        0.15       -3.26      3.26 o
   6   4  13        2.99       10.28      5.58 o
   7   4  13       16.73       18.50      5.30 o
  -8   5  13        2.52       -0.86      8.87 o
  -7   5  13       22.16       14.33      5.12 o
  -6   5  13        1.26       -3.63      4.03 o
  -5   5  13        0.30       -4.34      4.34 o
  -4   5  13        2.24       -1.09      4.98 o
  -3   5  13        0.01       -2.14      4.40 o
  -2   5  13       10.65        9.61      8.14 o
  -1   5  13        1.43       -3.25      4.56 o
   0   5  13        0.98        4.15      6.89 o
   1   5  13       12.95       14.08     11.18 o
   2   5  13        7.87       43.91     18.12 o
 -18   0  14        4.59        3.85      4.30 o
 -16   0  14        0.91        2.17      5.04 o
 -14   0  14       39.48       37.92      5.75 o
 -12   0  14      129.60      151.48      7.06 o
 -10   0  14       23.51       19.53      2.45 o
  -8   0  14      118.79      139.26      5.52 o
  -6   0  14       88.99      106.25      4.79 o
  -4   0  14     3087.66     3351.97     40.95 o
  -2   0  14       67.76       67.78      3.14 o
   0   0  14        1.96        3.39      2.28 o
   2   0  14        0.10       -1.51      1.82 o
   4   0  14       50.89       57.04      5.60 o
   6   0  14      344.54      369.02      7.02 o
   8   0  14        0.57       -3.43      3.65 o
  10   0  14       14.13        3.38     11.66 o
  12   0  14       28.27       52.54     18.90 o
 -18   1  14        0.96       -3.63      3.63 o
 -17   1  14        9.83        4.22      3.24 o
 -16   1  14        0.75       -1.99      4.52 o
 -15   1  14       24.69       20.33      4.17 o
 -14   1  14        0.05       -0.15      2.19 o
 -13   1  14        0.25       -1.03      1.96 o
 -12   1  14        2.27        0.74      1.78 o
 -11   1  14       12.80        8.17      2.49 o
 -10   1  14      392.00      416.12      5.67 o
  -9   1  14       79.58       89.01      3.70 o
  -8   1  14        0.64        4.40      1.43 o
  -7   1  14      547.71      617.76      7.24 o
  -6   1  14      106.02      105.06      3.84 o
  -5   1  14       95.02      105.75      3.23 o
  -4   1  14        1.63        0.93      1.26 o
  -3   1  14        4.23        4.44      1.21 o
  -2   1  14       98.29      107.38      3.50 o
  -1   1  14      606.70      655.31      6.97 o
   0   1  14      151.17      158.85      3.53 o
   1   1  14       57.66       56.45      3.30 o
   2   1  14       38.32       17.02      2.78 o
   3   1  14      119.40      120.44      4.34 o
   4   1  14        6.02        6.39      1.89 o
   5   1  14        0.72       -1.71      1.71 o
   6   1  14       12.58        9.47      3.78 o
   7   1  14       11.98        8.13      3.11 o
   8   1  14       44.96       57.86      7.49 o
   9   1  14       86.39      113.23      7.59 o
  10   1  14        0.54       -2.36      3.58 o
  11   1  14        0.19       -3.75      4.21 o
 -17   2  14        0.30       -0.85      4.99 o
 -16   2  14        1.81       -2.86      6.40 o
 -15   2  14        2.52       -1.04      6.98 o
 -14   2  14       14.03        6.90      3.53 o
 -13   2  14       46.25       41.83      5.42 o
 -12   2  14        2.36        3.29      3.07 o
 -11   2  14        7.75        4.74      2.15 o
 -10   2  14       62.44       81.76      5.83 o
  -9   2  14       30.59       35.88      3.87 o
  -8   2  14       34.67       30.82      5.12 o
  -7   2  14      338.55      327.94      5.56 o
  -6   2  14        1.56        1.91      1.66 o
  -5   2  14       22.45       17.00      2.50 o
  -4   2  14        0.26       -1.02      1.15 o
  -3   2  14        0.78       -0.05      1.25 o
  -2   2  14       51.72       46.49      3.52 o
  -1   2  14       55.55       33.91      4.82 o
   0   2  14       30.77       23.60      3.27 o
   1   2  14       94.61      123.46      4.55 o
   2   2  14      236.88      274.53      5.51 o
   3   2  14      175.30      187.62      6.40 o
   4   2  14        4.41       -0.40      3.02 o
   5   2  14       12.89        9.89      4.23 o
   6   2  14        6.66        3.18      2.51 o
   7   2  14        3.45        2.16      2.54 o
   8   2  14        3.02       -2.87      3.97 o
   9   2  14        8.14        5.38      7.13 o
  10   2  14        0.22       -3.91      4.52 o
  11   2  14       23.10        6.01      6.26 o
 -15   3  14        0.14        6.96      4.37 o
 -14   3  14        2.28        4.63      5.06 o
 -13   3  14        1.88       -1.20      4.67 o
 -12   3  14       23.77       29.68      7.71 o
 -11   3  14       13.08       12.65      5.22 o
 -10   3  14       26.79       28.99      5.67 o
  -9   3  14        9.66        8.20      3.51 o
  -8   3  14        2.80        5.73      3.59 o
  -7   3  14       20.72       23.42      3.91 o
  -6   3  14        0.15       -1.59      1.94 o
  -5   3  14       29.15       37.09      4.14 o
  -4   3  14       69.86       91.37      4.84 o
  -3   3  14        7.80        7.05      2.06 o
  -2   3  14       15.47       13.17      2.00 o
  -1   3  14        0.72        0.48      1.62 o
   0   3  14        8.73        4.23      2.35 o
   1   3  14        0.22       -1.93      1.93 o
   2   3  14        2.56        0.62      2.08 o
   3   3  14       13.99       11.82      2.65 o
   4   3  14       22.52       17.55      2.98 o
   5   3  14       45.27       31.60      9.24 o
   6   3  14       71.57       55.38     13.21 o
   7   3  14        0.07       -3.43      3.43 o
   8   3  14       13.61        7.56      9.12 o
   9   3  14        0.10       36.49     18.13 o
 -12   4  14        8.07       13.20      5.14 o
 -11   4  14        3.99        5.87      4.98 o
 -10   4  14       20.62       46.75      9.12 o
  -9   4  14        3.65        5.35      4.33 o
  -8   4  14        3.85        1.07      3.39 o
  -7   4  14        0.02        6.67      4.84 o
  -6   4  14        4.84        3.78      4.06 o
  -5   4  14        0.38        2.25      2.72 o
  -4   4  14       15.30        8.18      3.73 o
  -3   4  14        0.02        0.67      4.51 o
  -2   4  14       30.24       23.97      4.05 o
  -1   4  14       21.90       19.57      5.92 o
   0   4  14        6.03        3.23      4.03 o
   1   4  14        0.06       -1.63      3.80 o
   2   4  14        5.17        5.67      6.09 o
   3   4  14        3.25        0.14      4.22 o
   4   4  14        0.12        5.21      5.05 o
   5   4  14        0.72       -4.28      4.28 o
   6   4  14       14.85       20.91      7.85 o
  -5   5  14        2.05       -5.21      5.21 o
  -4   5  14        2.34       14.36      9.96 o
  -3   5  14       11.04       31.44     11.94 o
  -2   5  14        1.51        4.33     11.25 o
  -1   5  14       12.50       23.05     10.24 o
 -17   0  15       39.08       30.25      7.24 o
 -15   0  15        0.80        1.39      4.92 o
 -13   0  15      218.44      232.02      9.43 o
 -11   0  15       11.26       11.13      2.37 o
  -9   0  15        2.18        0.94      2.17 o
  -7   0  15       20.75       17.78      3.99 o
  -5   0  15       95.04      120.85      4.91 o
  -3   0  15      926.30      926.87     12.14 o
  -1   0  15       13.93       13.54      1.83 o
   1   0  15       28.46       26.12      4.75 o
   3   0  15        2.84        1.03      2.03 o
   5   0  15      269.73      291.11     13.32 o
   7   0  15        4.07       -0.95      3.00 o
   9   0  15        0.39        6.03     10.14 o
  11   0  15       18.85       33.31     17.49 o
 -18   1  15        0.11       -0.14     12.42 o
 -17   1  15        0.02       -4.63      4.63 o
 -16   1  15       41.70       21.12      3.94 o
 -15   1  15       23.94       18.17      5.13 o
 -14   1  15        4.13        9.10      4.27 o
 -13   1  15        9.04        6.49      3.14 o
 -12   1  15        4.89        2.62      2.22 o
 -11   1  15        6.21        2.97      2.01 o
 -10   1  15       93.51       99.96      4.11 o
  -9   1  15        0.81       -1.12      1.45 o
  -8   1  15       55.38       59.97      3.82 o
  -7   1  15      139.17      139.30      3.37 o
  -6   1  15      154.95      151.66      3.06 o
  -5   1  15       52.46       32.83      3.72 o
  -4   1  15       14.31        6.57      1.40 o
  -3   1  15        9.20        6.75      1.38 o
  -2   1  15       38.01       53.27      3.45 o
  -1   1  15      324.09      330.78      7.65 o
   0   1  15      162.46      169.01      3.57 o
   1   1  15        7.49        7.41      2.14 o
   2   1  15      101.89      105.87      4.03 o
   3   1  15      147.01      137.08      5.54 o
   4   1  15        1.09        3.86      3.29 o
   5   1  15        0.12       -1.18      2.24 o
   6   1  15        0.00       -1.79      2.64 o
   7   1  15        3.43        5.46      4.29 o
   8   1  15       63.10       87.63      7.42 o
   9   1  15        0.01        3.54      3.56 o
  10   1  15        2.43       -1.08      4.82 o
 -17   2  15        1.48       -5.04      9.25 o
 -16   2  15        4.58       -4.38      7.56 o
 -15   2  15        0.01       -4.77      6.79 o
 -14   2  15        1.11        1.53      5.08 o
 -13   2  15        6.37        0.94      3.27 o
 -12   2  15       27.14       29.55      3.87 o
 -11   2  15        7.17       10.19      3.63 o
 -10   2  15      119.01      121.21      6.33 o
  -9   2  15       89.03       93.99      5.14 o
  -8   2  15       80.61       88.97      4.54 o
  -7   2  15       53.30       44.28      6.95 o
  -6   2  15        5.87        9.16      2.93 o
  -5   2  15       18.12       13.83      1.84 o
  -4   2  15        5.40        2.52      1.33 o
  -3   2  15        5.09        4.44      1.74 o
  -2   2  15       14.59       11.47      1.94 o
  -1   2  15        0.08       -1.40      1.40 o
   0   2  15      131.57      126.37      3.59 o
   1   2  15        9.81        8.49      3.66 o
   2   2  15      177.49      189.58      5.81 o
   3   2  15       48.25       62.31      7.37 o
   4   2  15       12.69       11.51      3.73 o
   5   2  15        8.68        4.82      2.91 o
   6   2  15       28.66       23.31      7.25 o
   7   2  15        1.43        0.80      4.16 o
   8   2  15        2.24        2.29      5.10 o
   9   2  15        6.24       -1.49      6.43 o
 -15   3  15        7.67       14.99      5.10 o
 -14   3  15        0.00        0.54      5.23 o
 -13   3  15       27.32       25.25      5.18 o
 -12   3  15        8.06        4.87      4.52 o
 -11   3  15       21.25       24.32      4.53 o
 -10   3  15        3.57        5.76      2.59 o
  -9   3  15       34.38       24.49      6.86 o
  -8   3  15        0.85        2.53      2.55 o
  -7   3  15        3.96        2.01      3.68 o
  -6   3  15        0.15       -0.56      3.02 o
  -5   3  15        8.52       11.70      2.85 o
  -4   3  15       39.23       21.66      4.10 o
  -3   3  15       44.28       28.37      5.72 o
  -2   3  15        7.75        3.14      2.16 o
  -1   3  15        9.11        7.28      4.11 o
   0   3  15        4.62        2.51      2.39 o
   1   3  15        7.69        8.50      2.58 o
   2   3  15       14.35       19.89      6.25 o
   3   3  15       11.36       13.95      4.58 o
   4   3  15        4.10        5.73      3.68 o
   5   3  15       65.15      101.73     11.84 o
   6   3  15        0.76        1.15      4.02 o
   7   3  15        4.64        5.68      5.95 o
   8   3  15        0.01        3.04      7.88 o
 -11   4  15        1.56        6.74      6.25 o
 -10   4  15        0.42        4.39      5.24 o
  -9   4  15        1.67       -0.49      5.15 o
  -8   4  15        0.00       20.87     12.19 o
  -7   4  15        1.55        8.28      6.33 o
  -6   4  15       32.00       38.59      8.85 o
  -5   4  15       12.99       10.22      4.89 o
  -4   4  15        0.03        0.70      3.91 o
  -3   4  15        0.53        1.41      4.09 o
  -2   4  15        0.63       -1.07      4.35 o
  -1   4  15        0.17       -2.47      4.02 o
   0   4  15        0.02       -1.36      4.00 o
   1   4  15        0.00       -4.13      4.13 o
   2   4  15        7.45        4.62      4.74 o
   3   4  15       16.18       10.59      4.54 o
   4   4  15        1.62       -2.84      4.74 o
 -16   0  16        4.52        8.28      5.74 o
 -14   0  16        1.41       -1.69      3.12 o
 -12   0  16        5.65        3.28      3.50 o
 -10   0  16       13.16        5.67      2.72 o
  -8   0  16       43.37       39.35      8.99 o
  -6   0  16        4.32        0.42      2.57 o
  -4   0  16       27.52       26.29      3.34 o
  -2   0  16       19.67       11.25      2.23 o
   0   0  16        2.06        1.76      2.57 o
   2   0  16        0.40       -2.31      2.31 o
   4   0  16        0.18        3.95      5.02 o
   6   0  16        4.25        6.05      6.85 o
   8   0  16        1.37        6.52     12.75 o
 -17   1  16        0.48       -2.66      8.51 o
 -16   1  16        0.06       -5.18      5.22 o
 -15   1  16        0.40        1.71      3.87 o
 -14   1  16        1.06       -1.06      2.81 o
 -13   1  16        2.29       -0.55      2.26 o
 -12   1  16        5.21        4.61      2.97 o
 -11   1  16        0.26        0.04      2.02 o
 -10   1  16       17.57       19.78      2.34 o
  -9   1  16        0.13       -1.42      1.78 o
  -8   1  16        0.04       -0.57      2.37 o
  -7   1  16       19.51       11.17      2.36 o
  -6   1  16       23.45       19.91      2.56 o
  -5   1  16       13.75       11.17      2.14 o
  -4   1  16       34.36       29.37      3.60 o
  -3   1  16       15.85        9.47      1.55 o
  -2   1  16      103.42      114.20      3.88 o
  -1   1  16        2.53        0.91      1.53 o
   0   1  16        0.38       -0.07      1.61 o
   1   1  16       12.81       11.76      3.55 o
   2   1  16       12.51        9.46      2.73 o
   3   1  16        0.28       -2.22      2.22 o
   4   1  16        0.02       -0.01      3.29 o
   5   1  16        0.18       -1.33      4.53 o
   6   1  16        3.03        7.14      4.68 o
   7   1  16        0.04       -1.35      5.47 o
   8   1  16       11.01        5.68      3.96 o
   9   1  16        2.48        1.84      6.31 o
 -16   2  16        0.47       -1.14      9.54 o
 -15   2  16       11.03       -1.20      9.64 o
 -14   2  16        0.00        3.18      6.43 o
 -13   2  16       12.73       27.29      8.11 o
 -12   2  16        1.09        6.17      4.63 o
 -11   2  16        0.33        2.71      3.67 o
 -10   2  16        3.31       -1.05      3.10 o
  -9   2  16        0.13       -2.51      2.51 o
  -8   2  16       27.86       14.68      6.81 o
  -7   2  16       24.52       37.43      7.22 o
  -6   2  16        5.49        6.85      2.47 o
  -5   2  16        1.94        1.71      1.34 o
  -4   2  16        1.22       -0.93      1.55 o
  -3   2  16       16.97       13.71      1.91 o
  -2   2  16        9.97        8.40      1.65 o
  -1   2  16       58.86       70.28      3.72 o
   0   2  16       47.02       33.26      5.98 o
   1   2  16       83.00      111.01      6.03 o
   2   2  16        0.36        5.03      3.51 o
   3   2  16        5.91        5.16      5.03 o
   4   2  16        3.46       -1.16      2.99 o
   5   2  16       18.19       31.12     11.48 o
   6   2  16        0.48       -4.53      4.53 o
   7   2  16        1.52        1.04      5.82 o
   8   2  16        0.72       24.40     13.18 o
 -14   3  16        0.30       10.51      6.52 o
 -13   3  16        0.87       -1.90     11.14 o
 -12   3  16        2.32       -1.01      5.50 o
 -11   3  16        6.17        8.14      5.23 o
 -10   3  16       10.03       13.82      3.70 o
  -9   3  16        1.34       -0.75      3.90 o
  -8   3  16        0.02        1.39      4.28 o
  -7   3  16        0.11       -3.28      3.28 o
  -6   3  16       12.73       10.60      3.14 o
  -5   3  16       28.78       24.58      3.78 o
  -4   3  16       23.73       27.93      3.49 o
  -3   3  16        8.94        4.68      2.36 o
  -2   3  16        0.05       -1.57      3.42 o
  -1   3  16        0.03       -3.01      3.16 o
   0   3  16       33.67       24.22      7.23 o
   1   3  16        0.01        0.89      4.55 o
   2   3  16       19.60       34.54      6.94 o
   3   3  16       29.03       25.87      7.19 o
   4   3  16       80.26      125.68     14.90 o
   5   3  16        4.14        9.23      5.19 o
   6   3  16        0.65        2.21      6.70 o
 -10   4  16        0.08       18.61     17.61 o
  -9   4  16        2.15       16.60      8.22 o
  -8   4  16        3.07       36.05     20.56 o
  -7   4  16        6.57        2.77     20.49 o
  -6   4  16        0.26       -1.76      9.58 o
  -5   4  16        0.81       -0.37      6.66 o
  -4   4  16        0.32        2.05      4.30 o
  -3   4  16        3.80        1.96      4.84 o
  -2   4  16       43.92       41.91      9.84 o
  -1   4  16        1.33        3.41      4.35 o
   0   4  16        0.68       -4.34      4.34 o
   1   4  16        2.80        0.66      4.80 o
   2   4  16        0.42       -4.43      4.78 o
   3   4  16        0.73       -3.43      5.71 o
 -17   0  17       33.31       22.56      7.69 o
 -15   0  17        0.23       -0.43      6.07 o
 -13   0  17       40.11       29.73      4.99 o
 -11   0  17        9.78        5.88      2.88 o
  -9   0  17       42.95       23.81      6.27 o
  -7   0  17        8.79       12.20      3.27 o
  -5   0  17      154.73      146.10      5.39 o
  -3   0  17       70.69       72.09      5.99 o
  -1   0  17       32.53       24.81      3.44 o
   1   0  17        6.51        3.11      3.59 o
   3   0  17        1.13        2.90      6.06 o
   5   0  17       59.21       92.16      8.97 o
   7   0  17        4.84        4.50     10.29 o
 -16   1  17        0.10        3.93      7.07 o
 -15   1  17       66.53      111.31     14.97 o
 -14   1  17       13.61        8.72      5.08 o
 -13   1  17        0.11        1.51      4.46 o
 -12   1  17       23.39       15.12      4.38 o
 -11   1  17        1.46        1.15      2.39 o
 -10   1  17       24.23       19.34      2.48 o
  -9   1  17        2.55        1.63      1.99 o
  -8   1  17       16.73       12.81      2.53 o
  -7   1  17        2.40       -0.48      1.67 o
  -6   1  17        1.36       -1.18      1.58 o
  -5   1  17        4.52       -0.20      1.60 o
  -4   1  17       16.87       16.60      1.97 o
  -3   1  17       51.81       68.51      3.88 o
  -2   1  17       70.11       77.56      5.60 o
  -1   1  17       55.25       32.03      5.97 o
   0   1  17       14.12        6.23      2.88 o
   1   1  17        0.23       -2.01      2.01 o
   2   1  17       21.76       47.61      7.84 o
   3   1  17        8.72        8.62      3.71 o
   4   1  17        4.78        4.78      5.07 o
   5   1  17        0.01        1.81      7.31 o
   6   1  17        1.62        2.68      9.30 o
   7   1  17       27.83       55.63     17.46 o
   8   1  17        7.69       16.35     19.91 o
 -15   2  17        4.17        0.57     10.73 o
 -14   2  17        0.25       -1.04      7.79 o
 -13   2  17        1.22       10.21      5.96 o
 -12   2  17       31.28       48.16      7.50 o
 -11   2  17        4.55        4.51      3.91 o
 -10   2  17        0.44        2.42      4.59 o
  -9   2  17        7.77       -1.69      3.47 o
  -8   2  17       41.01       51.07      8.97 o
  -7   2  17       20.82       37.01      9.13 o
  -6   2  17        4.86        9.26      2.76 o
  -5   2  17        0.02       -0.52      1.45 o
  -4   2  17        4.58        4.22      2.36 o
  -3   2  17        0.42       -2.05      2.05 o
  -2   2  17        2.05        1.23      2.56 o
  -1   2  17        1.97        1.77      1.93 o
   0   2  17       90.88      112.11      5.44 o
   1   2  17       84.46       99.31      6.38 o
   2   2  17       28.64       20.24      5.48 o
   3   2  17        4.47        3.18      3.35 o
   4   2  17        6.85        7.70      3.70 o
   5   2  17        1.78        2.54      3.92 o
   6   2  17        0.23        2.50      7.26 o
   7   2  17        7.15        7.25      7.52 o
 -13   3  17        0.14        1.22     13.12 o
 -12   3  17        1.80        5.07      6.97 o
 -11   3  17        4.35        9.01      6.66 o
 -10   3  17        1.67        4.18      8.27 o
  -9   3  17       18.19       20.67     10.10 o
  -8   3  17        0.10       -3.01      3.23 o
  -7   3  17        0.17       -2.26      5.52 o
  -6   3  17       30.54       40.58      4.65 o
  -5   3  17       46.44       65.13      5.98 o
  -4   3  17        1.07       -2.67      3.43 o
  -3   3  17        7.58        4.68      4.65 o
  -2   3  17        0.04       -3.28      3.46 o
  -1   3  17        0.50       -2.72      4.68 o
   0   3  17        0.06       -3.60      3.60 o
   1   3  17        2.41        5.53      4.04 o
   2   3  17        7.78        5.77      4.33 o
   3   3  17       27.74       29.79      6.84 o
   4   3  17       34.88       59.23     14.11 o
   5   3  17       23.66       47.74     17.17 o
  -7   4  17        3.42        9.02     25.81 o
  -6   4  17        0.99        1.02      6.54 o
  -5   4  17        0.12       -0.61      7.89 o
  -4   4  17        0.20        6.86      6.51 o
  -3   4  17       19.50       18.71      7.80 o
  -2   4  17       30.07       23.00     10.56 o
  -1   4  17        1.24       -0.31      6.44 o
   0   4  17        1.34       -4.80      4.80 o
 -16   0  18        0.51        7.69     18.19 o
 -14   0  18        5.39        2.87      6.38 o
 -12   0  18        5.94        6.05      3.93 o
 -10   0  18       37.54       31.74      8.87 o
  -8   0  18      185.10      230.99      8.29 o
  -6   0  18       26.92       33.35      4.55 o
  -4   0  18       44.63       33.95      4.80 o
  -2   0  18       66.66       96.12      7.91 o
   0   0  18        0.21        6.64     10.28 o
   2   0  18        1.04       -3.23      6.88 o
   4   0  18       59.39      100.85     16.96 o
   6   0  18        0.72       13.96     17.61 o
 -15   1  18       13.44       16.40     15.69 o
 -14   1  18        7.88       14.10      7.63 o
 -13   1  18        2.51       -2.61      2.71 o
 -12   1  18        0.32        0.34      2.58 o
 -11   1  18       56.38       83.90      6.70 o
 -10   1  18        3.82        6.11      2.49 o
  -9   1  18        0.00        0.38      2.12 o
  -8   1  18        0.88       -1.39      2.32 o
  -7   1  18       22.30       15.63      3.42 o
  -6   1  18       18.25       17.64      2.65 o
  -5   1  18       79.08       95.66      5.56 o
  -4   1  18       14.09       12.21      2.59 o
  -3   1  18        2.54        2.28      1.76 o
  -2   1  18       30.93       21.02      3.54 o
  -1   1  18       12.96       20.78      4.42 o
   0   1  18        1.07        4.92      2.86 o
   1   1  18       34.22       39.16      6.81 o
   2   1  18        1.06       -2.47      3.45 o
   3   1  18        0.31        0.98      6.82 o
   4   1  18        1.46       -3.70      4.34 o
   5   1  18       10.32       14.98     11.56 o
   6   1  18        8.77        9.13     13.02 o
   7   1  18        9.61        4.06     33.56 o
 -14   2  18       38.34       62.85     13.08 o
 -13   2  18        2.07       11.97      7.42 o
 -12   2  18       11.42       23.04      9.53 o
 -11   2  18        6.33        2.14      6.18 o
 -10   2  18        0.12       -3.07      4.12 o
  -9   2  18        5.97       -3.40      5.97 o
  -8   2  18       14.98        4.25      4.77 o
  -7   2  18       12.85       17.37      5.19 o
  -6   2  18       10.04       21.55      4.00 o
  -5   2  18       12.95       11.69      2.53 o
  -4   2  18        0.79       -0.12      1.89 o
  -3   2  18        3.06        0.69      2.56 o
  -2   2  18       12.74        7.77      2.66 o
  -1   2  18        1.80        6.55      4.99 o
   0   2  18        2.40        3.15      3.36 o
   1   2  18       11.12        8.50      4.29 o
   2   2  18       25.09       24.19      6.14 o
   3   2  18       10.86        9.91      6.90 o
   4   2  18        1.19       -0.57      4.81 o
   5   2  18        2.87        2.84      6.88 o
   6   2  18        0.66        4.79     16.91 o
 -12   3  18        0.21        2.96     10.05 o
 -11   3  18        7.26        0.58      8.40 o
 -10   3  18        1.47        0.94      7.57 o
  -9   3  18        0.73       -1.70     13.02 o
  -8   3  18       15.67       12.94      6.61 o
  -7   3  18        1.58       -3.71      5.92 o
  -6   3  18        2.63        1.64      4.59 o
  -5   3  18        1.70       -0.45      4.45 o
  -4   3  18        1.90        1.06      4.44 o
  -3   3  18        0.00       -4.29      4.29 o
  -2   3  18        0.19        9.90      4.92 o
  -1   3  18        2.42       -3.15      3.85 o
   0   3  18       13.09       14.18      4.46 o
   1   3  18       17.01       25.18     11.10 o
   2   3  18       11.81        1.50      5.81 o
   3   3  18        2.83       -5.74      5.74 o
 -15   0  19       16.23       13.79     11.87 o
 -13   0  19       10.33       11.39     11.49 o
 -11   0  19        6.07       -2.21      4.76 o
  -9   0  19        0.08       -0.30      4.51 o
  -7   0  19        4.56       13.62      3.25 o
  -5   0  19        7.65       10.29      5.21 o
  -3   0  19        0.84       -0.32      3.01 o
  -1   0  19        4.28        4.01      4.80 o
   1   0  19        1.92        2.52      8.13 o
   3   0  19        7.15       18.13     15.89 o
   5   0  19        2.06        4.04     18.06 o
 -14   1  19        2.48        1.22      9.34 o
 -13   1  19       19.16       65.02     13.41 o
 -12   1  19        4.48        7.83      4.82 o
 -11   1  19       10.57        9.89      3.41 o
 -10   1  19        5.92       11.53      2.89 o
  -9   1  19        4.23        7.72      4.73 o
  -8   1  19        9.00        4.64      3.20 o
  -7   1  19        6.80        4.44      2.84 o
  -6   1  19        0.04       -0.82      3.15 o
  -5   1  19        0.18       -1.61      4.66 o
  -4   1  19        1.71        1.00      2.70 o
  -3   1  19        0.49       -0.93      2.60 o
  -2   1  19        0.74       -1.27      2.93 o
  -1   1  19        0.50       -2.49      2.49 o
   0   1  19        2.08        9.18      4.13 o
   1   1  19        3.10        2.67      3.45 o
   2   1  19        1.82       -2.72      3.51 o
   3   1  19        0.36       -4.03      4.62 o
   4   1  19        3.84        4.67      9.13 o
   5   1  19        1.45       -1.88      5.81 o
 -13   2  19       36.42      130.42     28.01 o
 -12   2  19        4.10       13.72      5.90 o
 -11   2  19        3.19        5.33      5.22 o
 -10   2  19        7.75       14.05      9.48 o
  -9   2  19        2.92       31.28     13.90 o
  -8   2  19       12.84       11.49      4.54 o
  -7   2  19        4.73        2.09      4.91 o
  -6   2  19        0.01        1.02      4.34 o
  -5   2  19        0.06       10.49      5.99 o
  -4   2  19        5.23        2.61      3.82 o
  -3   2  19        0.60        5.88      8.51 o
  -2   2  19        2.05        0.16      4.16 o
  -1   2  19        2.21       -1.10      4.24 o
   0   2  19        2.10        4.53      4.94 o
   1   2  19        4.31        7.62      9.69 o
   2   2  19        4.59        1.45      6.36 o
   3   2  19        0.01       -3.11      7.03 o
   4   2  19        0.02       11.25     10.32 o
 -10   3  19       26.33       37.76     18.14 o
  -9   3  19        0.71       -1.65      8.36 o
  -8   3  19        0.87       -1.75     19.41 o
  -7   3  19        0.00       -2.09     15.56 o
  -6   3  19        1.11        2.47     17.81 o
  -5   3  19        9.19       11.82      7.51 o
  -4   3  19        0.01       -1.04      5.11 o
  -3   3  19        1.39       -4.60      4.72 o
  -2   3  19        7.74        5.94      5.47 o
  -1   3  19        0.07        3.14      5.42 o
   0   3  19        6.16        0.55     11.53 o
   1   3  19        4.88       -1.43      6.03 o
 -14   0  20        0.30        0.81      6.03 o
 -12   0  20        0.15       -2.63      9.32 o
 -10   0  20       50.02       43.34     15.37 o
  -8   0  20       33.05       28.69     11.63 o
  -6   0  20        9.11        6.12      5.40 o
  -4   0  20       10.54       14.10      3.98 o
  -2   0  20       36.41       41.54     14.82 o
   0   0  20       22.03       32.74     14.87 o
   2   0  20        0.05       -4.75      5.19 o
   4   0  20        2.18       -4.36     17.87 o
 -13   1  20        1.93       18.01      9.99 o
 -12   1  20        7.43       10.74      5.45 o
 -11   1  20        9.85       15.36      5.20 o
 -10   1  20        0.48       -1.33      4.69 o
  -9   1  20        1.17       -0.89      3.12 o
  -8   1  20        3.06        1.57      3.48 o
  -7   1  20       43.88       35.18      7.83 o
  -6   1  20       19.56       18.85      5.30 o
  -5   1  20       21.44       19.53      4.81 o
  -4   1  20       12.17       10.55      4.90 o
  -3   1  20       11.70        5.02      8.11 o
  -2   1  20        1.00       16.74      9.37 o
  -1   1  20        0.66       -0.09      3.46 o
   0   1  20       11.61       32.97     10.81 o
   1   1  20        7.55       19.63     11.20 o
   2   1  20        5.59        4.46      4.59 o
   3   1  20        0.21       -3.47      6.18 o
   4   1  20        0.60       10.66     13.45 o
 -11   2  20        5.68        9.53      6.31 o
 -10   2  20        3.26        5.14      7.23 o
  -9   2  20        0.31       -8.51     17.68 o
  -8   2  20        4.93       12.36     22.42 o
  -7   2  20        7.16       -0.22      9.48 o
  -6   2  20        4.06       -2.87      9.70 o
  -5   2  20        0.36        7.96      5.22 o
  -4   2  20       18.62       35.36      8.49 o
  -3   2  20       28.18       48.80      9.23 o
  -2   2  20        0.59        4.34      4.69 o
  -1   2  20        0.02        3.80      5.53 o
   0   2  20        1.92       -4.77      4.96 o
   1   2  20        2.04        6.37      7.40 o
   2   2  20        4.33        7.14      5.36 o
  -6   3  20        1.39       -6.53     10.06 o
  -5   3  20        0.22       -6.13      6.13 o
  -4   3  20        3.72       -6.01      6.01 o
  -3   3  20        0.37       -2.35      8.02 o
 -11   0  21        0.82       -4.09      5.39 o
  -9   0  21       41.65       77.49     15.80 o
  -7   0  21        1.75       -0.78     11.11 o
  -5   0  21        0.25        5.50      8.07 o
  -3   0  21       22.15       33.98      9.99 o
  -1   0  21       17.44       23.33      9.38 o
   1   0  21        0.03       10.06     17.23 o
 -11   1  21        5.51        3.83      6.92 o
 -10   1  21        0.72        2.78      5.87 o
  -9   1  21        0.26        4.83      8.40 o
  -8   1  21        1.06        0.43      5.43 o
  -7   1  21        0.70       -0.62      4.32 o
  -6   1  21       25.66       52.85     13.00 o
  -5   1  21        0.08        3.35      6.29 o
  -4   1  21        8.72       11.77      6.95 o
  -3   1  21       10.87       21.10     12.92 o
  -2   1  21        0.22       -3.57      7.82 o
  -1   1  21        5.89        0.23      6.12 o
   0   1  21        7.98       23.25     11.46 o
   1   1  21        0.00       23.97     12.46 o
  -9   2  21        0.82      -10.76     22.93 o
  -8   2  21        1.56       -6.94     19.66 o
  -7   2  21        8.56       18.77     23.51 o
  -6   2  21       16.48       34.30     14.14 o
  -5   2  21        0.55       -5.96      6.94 o
  -4   2  21       10.23        7.68      9.10 o
  -3   2  21        9.18       12.03      8.43 o
  -2   2  21        0.43        1.54      7.20 o
  -1   2  21        4.74       11.97     11.29 o
 -10   0  22        0.00       -6.65      8.10 o
  -8   0  22        1.20      -10.12     10.12 o
  -6   0  22       11.60        6.61     19.86 o
  -4   0  22        5.45        9.94     11.21 o
  -2   0  22       20.79       24.48      7.24 o
  -9   1  22        6.06       -0.34     13.02 o
  -8   1  22        0.15       -3.76     13.07 o
  -7   1  22        0.26       -2.77      7.30 o
  -6   1  22        0.77       -5.80      8.08 o
  -5   1  22        8.57       -0.68     10.20 o
  -4   1  22        0.13       -2.93      6.42 o
  -3   1  22        0.76        5.52     10.47 o
  -2   1  22        1.01       25.42     11.52 o
 
